# Supplementary material for: N-Cyclo­hexyl-2-fluoro­benzamide
Source: Acta Crystallogr Sect E Struct Rep Online. 2008 Oct 25;64(Pt 11):o2187. doi: 10.1107/S1600536808034090 (PMC2959755; doi:10.1107/S1600536808034090)
Supplement: Supplementary file 2 [file e-64-o2187-Isup2.hkl]

# 
# h,k,l, Fc-squared, Fo-squared, sigma(Fo-squared) and status flag 
# 
data_I
_shelx_title ' RA56 in P 21' 
_shelx_refln_list_code          4 
_shelx_F_calc_maximum       65.96 
_exptl_crystal_F_000       236.00 
_reflns_d_resolution_high  0.6463 
 
loop_ 
 _symmetry_equiv_pos_as_xyz 
 'x, y, z' 
 '-x, y+1/2, -z' 
 
_cell_length_a     5.1804 
_cell_length_b     6.5309 
_cell_length_c    16.6522 
_cell_angle_alpha  90.000 
_cell_angle_beta   91.336 
_cell_angle_gamma  90.000 
 
_shelx_F_squared_multiplier     1.000 
 
loop_ 
 _refln_index_h 
 _refln_index_k 
 _refln_index_l 
 _refln_F_squared_calc 
 _refln_F_squared_meas 
 _refln_F_squared_sigma 
 _refln_observed_status 
   1   0   0      803.45      804.66     16.36 o 
   2   0   0      660.72      707.70     15.27 o 
   3   0   0        5.06        6.42      1.10 o 
   4   0   0       61.00       58.51      2.32 o 
   5   0   0       72.74       68.80      2.53 o 
   6   0   0       14.77       14.68      2.20 o 
   7   0   0        0.16        0.42      1.03 o 
   1   1   0      362.61      385.96      3.70 o 
   2   1   0      820.47      897.56     11.02 o 
   3   1   0      175.94      193.33      3.36 o 
   4   1   0      281.88      277.19      3.67 o 
   5   1   0      215.70      215.30      3.30 o 
   6   1   0        0.87        1.02      0.92 o 
   7   1   0        7.86        9.30      1.29 o 
   0   2   0     1451.99     1428.86     11.35 o 
   1   2   0      174.94      187.36      1.53 o 
   2   2   0      441.15      483.56      3.98 o 
   3   2   0      212.43      234.89      3.75 o 
   4   2   0       35.58       38.11      1.40 o 
   5   2   0       15.16       14.20      1.05 o 
   6   2   0       24.75       27.16      1.80 o 
   7   2   0       14.48       13.79      1.58 o 
   1   3   0      187.52      204.87      2.25 o 
   2   3   0      214.37      219.33      3.23 o 
   3   3   0       64.52       61.32      1.61 o 
   4   3   0        0.72        0.07      0.32 o 
   5   3   0        9.20        7.86      0.83 o 
   6   3   0       45.73       43.88      2.76 o 
   7   3   0        0.02       -0.37      0.85 o 
   0   4   0       73.53       81.36      1.98 o 
   1   4   0       48.94       55.84      1.35 o 
   2   4   0      119.92      130.17      2.75 o 
   3   4   0        9.50       11.26      1.03 o 
   4   4   0       68.35       62.67      2.05 o 
   5   4   0       17.94       16.88      1.61 o 
   6   4   0       15.07       16.82      1.84 o 
   1   5   0        9.46        9.74      0.63 o 
   2   5   0       53.56       47.06      1.51 o 
   3   5   0       33.26       26.96      1.59 o 
   4   5   0       61.22       57.04      2.15 o 
   5   5   0        5.17        4.09      0.97 o 
   6   5   0        1.44        1.33      1.06 o 
   0   6   0      497.99      479.80      7.77 o 
   1   6   0       85.06       84.94      1.93 o 
   2   6   0        7.39        7.44      1.15 o 
   3   6   0        5.36        5.29      0.97 o 
   4   6   0       14.51       17.20      1.64 o 
   5   6   0        0.99        1.83      0.86 o 
   1   7   0       47.36       49.11      1.60 o 
   2   7   0        3.29        4.38      0.90 o 
   3   7   0       37.96       35.70      2.56 o 
   4   7   0        5.69        4.27      1.04 o 
   5   7   0       36.05       36.26      3.25 o 
   0   8   0       24.34       20.98      3.20 o 
   1   8   0       10.82       11.57      1.31 o 
   2   8   0       23.11       22.53      1.65 o 
   3   8   0        1.72        0.20      0.84 o 
   4   8   0        8.39        6.83      1.62 o 
   1   9   0       10.25        8.50      2.01 o 
   2   9   0       43.03       50.79      4.04 o 
  -7   0   1       10.98        7.72      1.66 o 
  -6   0   1      315.96      305.14     10.67 o 
  -5   0   1       28.05       26.55      1.83 o 
  -4   0   1       63.98       70.04      2.23 o 
  -3   0   1       25.10       22.00      1.08 o 
  -2   0   1      495.48      499.70      7.22 o 
  -1   0   1     1004.84      966.20     30.42 o 
   0   0   1      239.48       -0.04      0.04 o 
   2   0   1       31.65       25.45      0.87 o 
   3   0   1       74.41       72.26      2.49 o 
   4   0   1        4.35        4.18      0.66 o 
   5   0   1      183.28      176.75      3.83 o 
   6   0   1       33.61       33.76      2.60 o 
   7   0   1      109.22      116.75      4.75 o 
  -7   1   1        6.28        6.00      1.06 o 
  -6   1   1        9.35        7.18      1.07 o 
  -5   1   1      110.83      108.62      2.48 o 
  -4   1   1      231.38      237.21      2.97 o 
  -3   1   1       71.30       66.37      1.61 o 
  -2   1   1      530.05      576.97     10.93 o 
  -1   1   1     1302.72     1309.39      8.11 o 
   1   1   1      763.50      760.66      5.45 o 
   2   1   1      115.42      116.39      1.61 o 
   3   1   1      478.04      533.82      6.44 o 
   4   1   1      313.56      296.32      3.88 o 
   5   1   1      320.14      318.31      4.88 o 
   6   1   1       80.82       79.41      2.36 o 
   7   1   1        3.12        2.38      0.85 o 
  -7   2   1       16.29       17.73      2.61 o 
  -6   2   1        0.76        0.31      0.65 o 
  -5   2   1       96.65      101.36      2.31 o 
  -4   2   1       60.35       71.20      1.73 o 
  -3   2   1      451.28      469.97      5.12 o 
  -2   2   1      742.50      803.05      6.17 o 
  -1   2   1      322.65      355.38      2.29 o 
   0   2   1      249.02      246.29      1.75 o 
   1   2   1       18.87       18.07      0.39 o 
   2   2   1      250.98      258.70      3.32 o 
   3   2   1       99.23      102.13      1.96 o 
   4   2   1       49.40       45.77      1.39 o 
   5   2   1       66.30       69.59      2.21 o 
   6   2   1       13.49       15.26      1.41 o 
   7   2   1       66.02       64.15      3.80 o 
  -7   3   1       32.00       34.19      2.75 o 
  -6   3   1        9.87       12.07      1.32 o 
  -5   3   1        5.36        4.19      0.63 o 
  -4   3   1       34.46       35.10      1.54 o 
  -3   3   1       23.11       20.19      1.01 o 
  -2   3   1      336.49      373.35      4.78 o 
  -1   3   1       29.27       34.27      0.74 o 
   0   3   1      189.83      190.54      1.77 o 
   1   3   1       35.15       38.13      0.80 o 
   2   3   1      303.92      324.21      4.57 o 
   3   3   1        5.65        5.78      0.46 o 
   4   3   1        6.58        7.97      0.75 o 
   5   3   1       28.49       28.14      1.36 o 
   6   3   1        9.20       12.47      1.65 o 
   7   3   1       64.19       69.38      3.41 o 
  -6   4   1       10.42        9.37      2.04 o 
  -5   4   1       43.91       51.54      1.78 o 
  -4   4   1       21.61       18.86      1.19 o 
  -3   4   1       94.23       93.19      2.16 o 
  -2   4   1      149.48      158.42      2.79 o 
  -1   4   1       93.28       93.96      1.58 o 
   0   4   1      122.36      125.24      1.84 o 
   1   4   1       38.43       41.53      0.94 o 
   2   4   1       53.83       50.93      1.42 o 
   3   4   1       35.54       36.57      1.48 o 
   4   4   1      143.45      143.87      3.23 o 
   5   4   1       31.92       34.24      2.16 o 
   6   4   1       30.38       31.48      3.07 o 
  -6   5   1        2.48        4.20      1.39 o 
  -5   5   1       54.10       50.25      4.12 o 
  -4   5   1       41.95       34.14      1.81 o 
  -3   5   1      181.69      169.91      3.77 o 
  -2   5   1       14.67       14.95      0.99 o 
  -1   5   1      105.55      110.06      1.92 o 
   0   5   1      233.48      229.35      3.02 o 
   1   5   1       21.51       20.81      1.12 o 
   2   5   1       69.21       67.19      1.81 o 
   3   5   1       64.65       48.59      1.82 o 
   4   5   1       35.35       39.29      2.23 o 
   5   5   1        8.44        9.29      1.32 o 
   6   5   1        9.55        8.26      2.13 o 
  -5   6   1       48.84       48.82      3.46 o 
  -4   6   1        2.65        2.57      1.03 o 
  -3   6   1       15.24       13.94      1.22 o 
  -2   6   1       23.54       20.82      2.03 o 
  -1   6   1      114.78      116.71      2.17 o 
   0   6   1      216.39      214.66      3.12 o 
   1   6   1      107.49      106.55      2.18 o 
   2   6   1       11.21        9.92      1.01 o 
   3   6   1       25.07       28.12      2.08 o 
   4   6   1       10.65       10.79      1.35 o 
   5   6   1        5.10        5.11      1.10 o 
  -5   7   1       55.00       58.63      5.79 o 
  -4   7   1        0.91        0.08      0.61 o 
  -3   7   1       75.75       74.40      3.00 o 
  -2   7   1       11.02        9.34      1.93 o 
  -1   7   1       56.88       58.67      1.73 o 
   0   7   1       25.29       23.23      1.14 o 
   1   7   1       11.79       11.20      0.90 o 
   2   7   1       10.03        8.80      1.23 o 
   3   7   1        2.61        1.67      0.73 o 
   4   7   1        8.47        9.24      1.32 o 
   5   7   1       42.68       47.17      3.73 o 
  -4   8   1        0.14        0.49      0.79 o 
  -3   8   1        2.24        1.93      1.05 o 
  -2   8   1        4.25        3.35      0.76 o 
  -1   8   1       30.67       34.59      1.91 o 
   0   8   1        5.86        5.98      0.92 o 
   1   8   1       17.86       21.89      1.61 o 
   2   8   1       17.18       18.89      1.55 o 
   3   8   1        5.82        5.18      1.06 o 
   4   8   1       34.91       38.74      2.64 o 
  -2   9   1        3.00        3.08      1.11 o 
  -1   9   1       10.38        8.72      1.75 o 
   0   9   1        0.20        1.15      1.04 o 
   1   9   1        5.55        6.98      1.38 o 
   2   9   1       10.69        8.28      1.51 o 
   3   9   1        3.27        3.90      1.79 o 
  -7   0   2       47.51       47.74      6.13 o 
  -6   0   2       19.99       21.96      3.12 o 
  -5   0   2      523.93      528.47     14.69 o 
  -4   0   2       52.55       54.72      1.84 o 
  -3   0   2        0.88        2.11      1.04 o 
  -2   0   2      416.12      417.02      6.67 o 
  -1   0   2       24.77       14.65      1.49 o 
   0   0   2      580.78      596.75      9.74 o 
   1   0   2     1306.25     1308.31     13.22 o 
   2   0   2      133.80      125.23      2.01 o 
   3   0   2        2.09        2.41      0.27 o 
   4   0   2       88.44       80.29      2.19 o 
   5   0   2       42.09       44.20      1.81 o 
   6   0   2       10.25        9.47      2.56 o 
   7   0   2        3.87        6.77      1.52 o 
  -7   1   2       19.28       20.44      1.87 o 
  -6   1   2       51.10       46.61      2.28 o 
  -5   1   2      239.22      229.00      5.15 o 
  -4   1   2        0.31        0.12      0.21 o 
  -3   1   2      199.49      222.20      2.75 o 
  -2   1   2      216.40      235.05      2.37 o 
  -1   1   2     2154.61     2141.42     13.33 o 
   0   1   2     2457.60     2387.27     20.06 o 
   1   1   2      716.28      759.89      5.33 o 
   2   1   2      316.05      341.83      4.03 o 
   3   1   2      319.89      345.87      3.98 o 
   4   1   2       13.39       14.92      0.75 o 
   5   1   2       44.89       43.32      1.37 o 
   6   1   2        3.03        2.84      0.69 o 
   7   1   2        8.76        9.43      1.38 o 
  -7   2   2        2.38        1.09      0.86 o 
  -6   2   2       13.80       16.83      1.51 o 
  -5   2   2        2.45        3.72      1.03 o 
  -4   2   2        5.96        8.43      0.75 o 
  -3   2   2      428.65      475.42      4.36 o 
  -2   2   2      184.87      199.46      2.13 o 
  -1   2   2       47.95       43.10      0.55 o 
   0   2   2      187.48      191.58      1.51 o 
   1   2   2      727.72      765.04      8.71 o 
   2   2   2      228.19      246.91      3.07 o 
   3   2   2      102.79       99.02      1.86 o 
   4   2   2      613.09      610.51      7.10 o 
   5   2   2       94.67       85.45      2.51 o 
   6   2   2       12.22       12.68      1.13 o 
   7   2   2        1.76       -0.79      0.79 o 
  -7   3   2       13.02       19.31      2.72 o 
  -6   3   2       16.86       24.06      1.78 o 
  -5   3   2       98.73       93.56      2.79 o 
  -4   3   2       29.41       29.62      1.32 o 
  -3   3   2        9.13        9.85      0.67 o 
  -2   3   2        0.29        0.01      0.20 o 
  -1   3   2        4.05        4.94      0.33 o 
   0   3   2       41.92       45.39      0.80 o 
   1   3   2     1238.60     1343.50     13.14 o 
   2   3   2      198.41      212.71      2.66 o 
   3   3   2       26.42       26.97      1.03 o 
   4   3   2        8.77        9.24      0.76 o 
   5   3   2        8.57        9.02      0.87 o 
   6   3   2       38.53       40.16      2.62 o 
   7   3   2        2.82        0.83      1.25 o 
  -6   4   2        2.15        0.97      0.82 o 
  -5   4   2       18.98       17.88      1.38 o 
  -4   4   2       57.58       48.34      1.67 o 
  -3   4   2       48.84       50.92      1.98 o 
  -2   4   2      105.20      113.47      2.42 o 
  -1   4   2      163.92      165.56      2.28 o 
   0   4   2       46.11       46.41      0.91 o 
   1   4   2        0.67        0.79      0.21 o 
   2   4   2      153.83      163.52      3.17 o 
   3   4   2        8.80        4.79      0.66 o 
   4   4   2      169.78      166.75      3.28 o 
   5   4   2       33.96       34.05      2.53 o 
   6   4   2       29.79       36.60      4.84 o 
  -6   5   2       18.00       16.79      2.37 o 
  -5   5   2       87.67       89.85      3.41 o 
  -4   5   2       10.99       10.84      1.00 o 
  -3   5   2       63.96       67.65      2.17 o 
  -2   5   2       63.27       58.95      1.80 o 
  -1   5   2       57.75       52.92      1.27 o 
   0   5   2       66.45       60.73      1.32 o 
   1   5   2      169.49      170.03      2.68 o 
   2   5   2       26.35       26.20      1.18 o 
   3   5   2      100.04       93.59      2.57 o 
   4   5   2      131.29      128.04      4.83 o 
   5   5   2       86.01       87.12      3.29 o 
   6   5   2       27.92       24.56      2.81 o 
  -5   6   2       34.32       32.55      2.98 o 
  -4   6   2      150.14      153.62      4.61 o 
  -3   6   2       13.11       12.14      1.15 o 
  -2   6   2        0.58        0.09      0.37 o 
  -1   6   2       92.66       91.34      2.28 o 
   0   6   2       73.55       71.32      1.72 o 
   1   6   2        2.21        2.46      0.43 o 
   2   6   2      205.67      193.43      3.53 o 
   3   6   2       22.55       18.76      1.63 o 
   4   6   2       31.18       27.41      2.22 o 
   5   6   2        3.86        3.69      1.04 o 
  -5   7   2       87.84       95.17      4.86 o 
  -4   7   2       53.20       54.94      2.81 o 
  -3   7   2       18.36       17.15      1.98 o 
  -2   7   2       95.72       95.72      4.43 o 
  -1   7   2       89.09       92.44      2.07 o 
   0   7   2       95.65       96.50      4.54 o 
   1   7   2       12.84        9.92      1.00 o 
   2   7   2       40.31       40.11      1.90 o 
   3   7   2       17.46       16.64      2.10 o 
   4   7   2        7.11        7.37      1.68 o 
   5   7   2       15.64       17.81      1.99 o 
  -4   8   2        1.23        0.45      0.82 o 
  -3   8   2       57.55       66.30      3.30 o 
  -2   8   2       10.57       11.81      1.40 o 
  -1   8   2        2.10        2.43      0.74 o 
   0   8   2        1.65        1.74      0.88 o 
   1   8   2       32.48       32.40      1.90 o 
   2   8   2        2.88        2.73      0.76 o 
   3   8   2        3.60        2.42      0.91 o 
   4   8   2       75.69       76.49      3.36 o 
  -2   9   2        1.84        2.20      1.22 o 
  -1   9   2       12.41       10.79      1.87 o 
   0   9   2        4.80        3.90      1.29 o 
   1   9   2        3.06        3.41      1.05 o 
   2   9   2       16.32       17.55      1.69 o 
   3   9   2       11.46       11.22      2.66 o 
  -7   0   3       12.03       10.66      3.34 o 
  -6   0   3       21.77       17.75      2.90 o 
  -5   0   3       58.96       60.56      4.05 o 
  -4   0   3        2.04        1.50      0.40 o 
  -3   0   3        8.71       10.09      0.58 o 
  -2   0   3        2.92        5.09      1.49 o 
  -1   0   3     4350.71     4447.55     90.49 o 
   1   0   3      419.99      436.28      4.71 o 
   2   0   3      554.18      607.58      8.23 o 
   3   0   3       16.22       23.29      1.01 o 
   4   0   3       22.05       21.76      1.24 o 
   5   0   3       16.63       15.34      1.24 o 
   6   0   3       18.97       16.24      1.84 o 
   7   0   3       31.13       32.11      2.76 o 
  -7   1   3       11.75       14.24      1.59 o 
  -6   1   3       54.21       57.18      2.84 o 
  -5   1   3       26.70       28.32      1.95 o 
  -4   1   3      117.50      122.21      1.57 o 
  -3   1   3       29.94       35.07      0.88 o 
  -2   1   3      344.74      355.28      3.64 o 
  -1   1   3     2615.52     2627.69     18.82 o 
   0   1   3     1956.68     1984.96     12.76 o 
   1   1   3      222.97      224.18      1.87 o 
   2   1   3      164.51      187.40      2.21 o 
   3   1   3      164.28      171.43      2.63 o 
   4   1   3        8.62        6.98      0.50 o 
   5   1   3       16.22       15.87      0.90 o 
   6   1   3       29.69       27.78      1.62 o 
   7   1   3        3.10        2.13      0.88 o 
  -7   2   3        0.33       -0.80      0.80 o 
  -6   2   3        8.15       10.04      1.25 o 
  -5   2   3       11.59       12.81      1.22 o 
  -4   2   3       16.01       16.87      0.86 o 
  -3   2   3       48.01       53.92      1.03 o 
  -2   2   3      103.60      124.35      1.80 o 
  -1   2   3       52.45       51.52      0.62 o 
   0   2   3      287.58      305.97      2.04 o 
   1   2   3      128.57      138.08      1.70 o 
   2   2   3      269.23      287.74      3.14 o 
   3   2   3       71.79       72.73      1.63 o 
   4   2   3      175.52      173.92      3.93 o 
   5   2   3        5.21        4.75      0.70 o 
   6   2   3        0.02       -0.08      0.54 o 
   7   2   3       14.45       18.02      2.08 o 
  -7   3   3       25.64       24.39      2.41 o 
  -6   3   3        4.27        4.12      1.16 o 
  -5   3   3       12.99       17.25      1.36 o 
  -4   3   3        3.51        5.43      0.55 o 
  -3   3   3        0.36        0.75      0.29 o 
  -2   3   3       17.05       14.93      0.64 o 
  -1   3   3      174.31      176.64      1.93 o 
   0   3   3      446.26      490.11      4.02 o 
   1   3   3      783.51      852.21      7.71 o 
   2   3   3      184.58      191.51      2.75 o 
   3   3   3       35.98       35.36      0.94 o 
   4   3   3      145.35      145.92      2.92 o 
   5   3   3       47.11       44.35      1.75 o 
   6   3   3        6.13        5.95      1.23 o 
   7   3   3       39.01       38.79      3.76 o 
  -6   4   3       19.23       19.95      2.07 o 
  -5   4   3       11.70        9.38      1.07 o 
  -4   4   3       62.73       49.97      2.14 o 
  -3   4   3      158.29      157.31      2.61 o 
  -2   4   3       34.79       32.94      0.95 o 
  -1   4   3        9.86       10.60      0.55 o 
   0   4   3       55.03       52.83      1.03 o 
   1   4   3      217.69      228.51      2.42 o 
   2   4   3       46.45       43.76      1.06 o 
   3   4   3      113.18      104.48      2.21 o 
   4   4   3       52.76       55.49      3.37 o 
   5   4   3        5.05        6.33      1.08 o 
   6   4   3       43.85       44.40      3.62 o 
  -6   5   3       36.90       36.17      2.71 o 
  -5   5   3      155.24      159.52      4.23 o 
  -4   5   3        9.90        8.64      0.91 o 
  -3   5   3      121.63      121.77      2.65 o 
  -2   5   3      202.40      198.91      3.28 o 
  -1   5   3      236.47      233.78      3.11 o 
   0   5   3       87.00       90.72      1.78 o 
   1   5   3       49.88       46.61      1.95 o 
   2   5   3        1.69        1.68      0.41 o 
   3   5   3       10.65        8.18      1.44 o 
   4   5   3       45.15       48.68      2.80 o 
   5   5   3       76.12       78.20      3.16 o 
   6   5   3        1.23        1.38      1.19 o 
  -5   6   3       17.01       15.58      2.16 o 
  -4   6   3       98.70      101.38      3.07 o 
  -3   6   3        0.27       -0.17      0.44 o 
  -2   6   3        7.27        6.10      1.46 o 
  -1   6   3      411.42      408.57      5.51 o 
   0   6   3      191.86      186.09      3.05 o 
   1   6   3      187.49      180.62      2.98 o 
   2   6   3       64.61       56.05      2.28 o 
   3   6   3       38.83       35.40      2.06 o 
   4   6   3        2.14        1.75      0.77 o 
   5   6   3       15.97       18.87      1.97 o 
  -5   7   3        6.84        5.99      1.55 o 
  -4   7   3        2.44        2.14      1.31 o 
  -3   7   3       23.28       22.32      1.77 o 
  -2   7   3        5.65        4.33      1.32 o 
  -1   7   3      129.12      133.89      2.76 o 
   0   7   3      123.05      122.90      2.56 o 
   1   7   3       46.24       44.83      1.87 o 
   2   7   3       35.38       31.28      2.06 o 
   3   7   3       48.67       52.58      3.24 o 
   4   7   3       38.40       39.34      2.60 o 
   5   7   3       13.17       14.23      3.62 o 
  -4   8   3        2.84        2.81      0.94 o 
  -3   8   3       25.96       27.13      2.08 o 
  -2   8   3       16.39       16.31      2.10 o 
  -1   8   3        4.35        3.01      0.93 o 
   0   8   3        3.84        4.03      0.84 o 
   1   8   3       22.04       22.30      2.16 o 
   2   8   3       34.12       31.13      1.95 o 
   3   8   3       43.42       47.58      2.74 o 
   4   8   3       21.97       28.49      2.91 o 
  -2   9   3        0.17       -0.45      0.95 o 
  -1   9   3       24.23       27.17      2.92 o 
   0   9   3       45.51       52.90      3.19 o 
   1   9   3       23.69       26.90      2.00 o 
   2   9   3        8.27        8.19      1.25 o 
   3   9   3        2.66        1.00      1.41 o 
  -7   0   4       19.27       16.02      3.42 o 
  -6   0   4      124.76      115.80      6.39 o 
  -5   0   4       58.10       59.12      4.08 o 
  -4   0   4      101.77      100.15      4.80 o 
  -3   0   4       30.09       30.23      2.27 o 
  -2   0   4       81.12       83.90      5.24 o 
  -1   0   4      462.36      514.24      8.28 o 
   0   0   4       58.57       61.59      1.37 o 
   1   0   4      906.83      919.10     13.48 o 
   2   0   4      196.02      212.23      2.81 o 
   3   0   4        0.03        0.60      0.30 o 
   4   0   4       58.46       63.04      1.94 o 
   5   0   4        5.68        4.88      1.04 o 
   6   0   4        0.68        0.73      0.59 o 
   7   0   4       20.67       21.19      2.33 o 
  -7   1   4       29.19       26.24      2.10 o 
  -6   1   4       36.44       37.05      2.46 o 
  -5   1   4       15.20       13.51      1.66 o 
  -4   1   4       35.07       34.05      1.52 o 
  -3   1   4      128.89      138.62      2.25 o 
  -2   1   4      111.01      127.83      2.96 o 
  -1   1   4     2442.98     2526.81     21.79 o 
   0   1   4      144.28      147.25      1.30 o 
   1   1   4       94.46      101.42      1.08 o 
   2   1   4      114.04      131.52      1.51 o 
   3   1   4        5.95        5.89      0.41 o 
   4   1   4       52.36       52.67      1.09 o 
   5   1   4       79.46       79.36      1.75 o 
   6   1   4        0.96        0.14      0.41 o 
   7   1   4       33.38       39.38      2.79 o 
  -7   2   4        8.36        8.49      2.16 o 
  -6   2   4        0.61        0.56      0.68 o 
  -5   2   4       11.42       11.72      1.35 o 
  -4   2   4      159.76      162.12      3.35 o 
  -3   2   4       78.25       93.55      1.41 o 
  -2   2   4      261.77      282.65      2.74 o 
  -1   2   4      178.36      190.74      1.78 o 
   0   2   4      195.26      202.47      1.77 o 
   1   2   4      145.61      160.27      2.27 o 
   2   2   4      217.78      241.39      5.53 o 
   3   2   4       59.55       59.75      2.20 o 
   4   2   4      280.08      265.99      4.93 o 
   5   2   4       76.38       73.53      1.92 o 
   6   2   4      106.60      103.17      3.12 o 
   7   2   4        5.45        4.23      1.71 o 
  -7   3   4        0.00       -0.16      0.87 o 
  -6   3   4        2.37        2.10      0.75 o 
  -5   3   4       36.76       33.21      1.84 o 
  -4   3   4       12.34       11.92      0.78 o 
  -3   3   4       79.64       87.24      2.08 o 
  -2   3   4       62.08       64.91      1.24 o 
  -1   3   4      391.96      394.15      3.80 o 
   0   3   4       49.14       57.00      0.90 o 
   1   3   4      267.53      302.01      2.93 o 
   2   3   4       97.15      104.56      2.16 o 
   3   3   4      188.88      180.94      2.54 o 
   4   3   4       10.54       11.61      0.96 o 
   5   3   4       36.38       37.04      2.04 o 
   6   3   4       17.18       13.28      2.15 o 
   7   3   4       60.70       71.23      7.58 o 
  -6   4   4        1.83        1.45      0.78 o 
  -5   4   4        1.43        0.71      0.64 o 
  -4   4   4      187.85      173.08      4.34 o 
  -3   4   4        7.12        5.52      0.57 o 
  -2   4   4      178.19      172.93      2.42 o 
  -1   4   4       99.42       91.69      1.37 o 
   0   4   4       48.77       46.37      1.24 o 
   1   4   4       59.71       61.19      1.08 o 
   2   4   4       26.63       27.34      0.64 o 
   3   4   4      451.76      431.14      5.84 o 
   4   4   4       42.80       35.27      2.07 o 
   5   4   4       22.75       22.38      1.89 o 
   6   4   4       10.63       11.54      2.01 o 
  -6   5   4       33.85       36.13      2.70 o 
  -5   5   4       15.81       16.62      1.57 o 
  -4   5   4       11.70       10.40      1.00 o 
  -3   5   4       68.04       67.52      1.92 o 
  -2   5   4      201.27      198.83      4.69 o 
  -1   5   4      927.57      916.91      9.69 o 
   0   5   4       79.38       75.38      1.59 o 
   1   5   4       21.29       21.39      0.64 o 
   2   5   4       28.07       18.09      0.97 o 
   3   5   4       59.90       55.48      2.56 o 
   4   5   4       32.49       32.05      2.37 o 
   5   5   4       19.99       20.89      1.93 o 
   6   5   4       35.19       40.99      3.60 o 
  -5   6   4       62.57       60.42      3.54 o 
  -4   6   4       11.22       10.08      1.19 o 
  -3   6   4       54.62       56.40      2.13 o 
  -2   6   4        5.26        3.98      1.02 o 
  -1   6   4       71.91       71.30      1.77 o 
   0   6   4       94.47      101.06      2.09 o 
   1   6   4      142.30      136.96      2.59 o 
   2   6   4        3.84        3.74      0.67 o 
   3   6   4       13.88       13.94      1.43 o 
   4   6   4       20.59       18.98      1.80 o 
   5   6   4        9.74        8.79      1.40 o 
  -5   7   4        4.07        2.68      1.12 o 
  -4   7   4       45.05       47.92      3.15 o 
  -3   7   4      139.88      147.61      3.69 o 
  -2   7   4       29.17       29.85      3.22 o 
  -1   7   4       51.21       52.70      1.97 o 
   0   7   4       16.58       15.07      1.61 o 
   1   7   4       45.89       45.10      1.91 o 
   2   7   4       39.80       35.30      2.57 o 
   3   7   4        0.37       -0.22      1.33 o 
   4   7   4       61.08       64.28      3.05 o 
   5   7   4       40.38       47.32      3.80 o 
  -4   8   4       33.25       24.37      2.50 o 
  -3   8   4       43.82       60.61      4.69 o 
  -2   8   4       62.04       57.41      3.40 o 
  -1   8   4       36.11       36.53      2.01 o 
   0   8   4       24.92       24.20      1.78 o 
   1   8   4       31.52       33.93      1.99 o 
   2   8   4       39.78       39.62      2.17 o 
   3   8   4        9.32        9.88      1.41 o 
   4   8   4       27.40       30.45      2.44 o 
  -2   9   4        0.31       -0.10      0.94 o 
  -1   9   4        1.41        0.88      1.98 o 
   0   9   4        8.17        8.10      1.45 o 
   1   9   4       75.99       84.08      3.11 o 
   2   9   4        1.56        0.32      0.81 o 
  -7   0   5        7.04        3.15      1.57 o 
  -6   0   5      141.64      152.51      7.58 o 
  -5   0   5      154.38      160.77      7.11 o 
  -4   0   5      111.26      111.26      5.26 o 
  -2   0   5       35.36       37.29      3.43 o 
  -1   0   5        7.74        7.01      0.44 o 
   0   0   5      534.21      551.21      6.98 o 
   1   0   5     1097.27     1094.02     13.23 o 
   2   0   5      181.67      215.08      3.10 o 
   3   0   5      113.32      109.60      3.16 o 
   4   0   5       27.34       28.06      1.71 o 
   5   0   5      136.63      130.73      3.26 o 
   6   0   5        0.00        0.38      0.56 o 
   7   0   5        0.94        0.88      1.43 o 
  -7   1   5       18.49       19.26      1.82 o 
  -6   1   5        5.44        3.57      1.07 o 
  -5   1   5       39.23       38.30      1.61 o 
  -4   1   5      100.37       95.08      2.89 o 
  -3   1   5      212.66      223.30      4.90 o 
  -2   1   5        2.65        4.12      0.26 o 
  -1   1   5      466.44      506.25      4.71 o 
   0   1   5      644.26      684.35      5.03 o 
   1   1   5      114.11      117.62      1.18 o 
   2   1   5      232.43      240.46      2.57 o 
   3   1   5       12.64       12.22      0.59 o 
   4   1   5       34.55       28.67      1.06 o 
   5   1   5       93.14       85.54      1.99 o 
   6   1   5        8.75        9.25      0.89 o 
   7   1   5       17.12       17.04      2.12 o 
  -7   2   5        5.67        7.20      1.28 o 
  -6   2   5       13.76       15.54      1.51 o 
  -5   2   5       35.84       32.34      2.09 o 
  -4   2   5       65.25       69.26      2.10 o 
  -3   2   5      135.61      145.28      2.11 o 
  -2   2   5      192.67      215.65      2.88 o 
  -1   2   5       77.96       75.93      0.93 o 
   0   2   5      821.56      862.03      7.41 o 
   1   2   5      137.43      136.93      2.07 o 
   2   2   5       23.52       20.91      0.79 o 
   3   2   5      106.60      105.57      1.77 o 
   4   2   5      141.92      139.33      2.47 o 
   5   2   5       64.91       56.83      1.69 o 
   6   2   5       37.18       40.86      2.44 o 
   7   2   5       13.23       11.52      2.33 o 
  -7   3   5        0.70        0.15      1.27 o 
  -6   3   5       22.38       22.28      1.76 o 
  -5   3   5       32.33       26.76      2.05 o 
  -4   3   5      244.54      241.36      3.49 o 
  -3   3   5       49.30       51.37      1.36 o 
  -2   3   5       27.31       27.11      0.87 o 
  -1   3   5       30.96       29.90      0.94 o 
   0   3   5      360.03      389.96      3.39 o 
   1   3   5      412.40      434.03      7.06 o 
   2   3   5      184.50      188.26      2.90 o 
   3   3   5      233.66      220.99      2.89 o 
   4   3   5      117.81      111.90      2.11 o 
   5   3   5        6.85        7.20      0.93 o 
   6   3   5       27.74       25.68      1.82 o 
   7   3   5       18.75       17.94      4.58 o 
  -6   4   5       10.73       11.84      1.40 o 
  -5   4   5       23.60       24.35      1.91 o 
  -4   4   5        2.01        1.66      0.43 o 
  -3   4   5       81.76       81.03      1.79 o 
  -2   4   5      129.16      119.02      1.93 o 
  -1   4   5       62.07       61.32      1.15 o 
   0   4   5      132.09      133.48      1.97 o 
   1   4   5      220.77      232.49      3.09 o 
   2   4   5      113.24      118.94      2.11 o 
   3   4   5      272.49      261.22      9.48 o 
   4   4   5      380.82      393.73      7.46 o 
   5   4   5       28.01       24.17      2.00 o 
   6   4   5        2.53        1.42      1.12 o 
  -6   5   5       44.62       46.97      3.03 o 
  -5   5   5       18.73       18.86      2.33 o 
  -4   5   5       52.22       49.72      1.82 o 
  -3   5   5       52.98       50.66      2.08 o 
  -2   5   5      162.12      154.73      2.49 o 
  -1   5   5      202.86      193.37      2.77 o 
   0   5   5       61.60       59.34      1.38 o 
   1   5   5       32.95       29.67      1.32 o 
   2   5   5       15.30       11.38      1.17 o 
   3   5   5        9.95        9.81      1.29 o 
   4   5   5       64.52       56.42      2.50 o 
   5   5   5       43.42       48.34      2.78 o 
   6   5   5       15.91       16.00      2.41 o 
  -5   6   5      117.28      126.81      8.33 o 
  -4   6   5       34.36       34.39      2.38 o 
  -3   6   5       23.41       26.65      2.41 o 
  -2   6   5        2.97        2.05      0.97 o 
  -1   6   5        0.01       -0.10      0.26 o 
   0   6   5      101.48      100.60      2.07 o 
   1   6   5       78.83       68.84      2.09 o 
   2   6   5       51.75       45.21      1.85 o 
   3   6   5       14.31       14.20      1.44 o 
   4   6   5        4.40        3.32      0.90 o 
   5   6   5       12.68       13.99      1.93 o 
  -5   7   5        7.29        7.98      1.72 o 
  -4   7   5        5.93        5.42      1.75 o 
  -3   7   5       14.46       16.03      1.62 o 
  -2   7   5       52.28       53.92      2.26 o 
  -1   7   5      102.20      103.50      2.83 o 
   0   7   5        3.16        3.21      0.81 o 
   1   7   5       26.46       25.43      1.60 o 
   2   7   5        1.28        0.59      0.47 o 
   3   7   5       38.35       36.29      3.70 o 
   4   7   5       51.10       45.59      5.58 o 
   5   7   5        1.05        1.91      1.30 o 
  -3   8   5       19.24       23.50      3.47 o 
  -2   8   5       56.58       61.94      3.46 o 
  -1   8   5       21.15       23.28      2.37 o 
   0   8   5       11.75       11.63      1.34 o 
   1   8   5        3.34        1.69      1.17 o 
   2   8   5       51.60       49.27      2.58 o 
   3   8   5       38.87       37.84      2.53 o 
   4   8   5       18.70       19.87      2.50 o 
  -2   9   5       14.01       14.42      3.87 o 
  -1   9   5        0.01       -0.14      0.82 o 
   0   9   5       47.79       52.97      2.65 o 
   1   9   5       17.35       14.90      1.55 o 
   2   9   5        6.92        7.91      1.56 o 
  -7   0   6       10.86        7.90      2.17 o 
  -6   0   6      127.78      151.42      7.71 o 
  -5   0   6      119.27      117.21      6.05 o 
  -4   0   6      124.68      128.97      5.79 o 
  -3   0   6       15.40       14.88      3.04 o 
  -2   0   6       26.55       32.49      3.36 o 
  -1   0   6      177.01      186.17      2.71 o 
   0   0   6     1299.86     1322.76     14.71 o 
   1   0   6        9.51       12.33      0.70 o 
   2   0   6      741.22      835.90     10.83 o 
   3   0   6        0.00        0.70      0.67 o 
   4   0   6        2.78        3.21      0.84 o 
   5   0   6       33.40       32.34      3.90 o 
   6   0   6        0.53        0.78      0.81 o 
   7   0   6        6.80        3.01      1.56 o 
  -7   1   6       94.10       94.78      4.64 o 
  -6   1   6      105.61      109.31      4.57 o 
  -5   1   6       33.49       32.88      1.85 o 
  -4   1   6       37.79       36.83      2.13 o 
  -3   1   6       15.16       17.03      1.53 o 
  -2   1   6      183.54      194.23      2.41 o 
  -1   1   6      144.81      159.32      1.74 o 
   0   1   6      310.11      339.69      2.80 o 
   1   1   6      121.62      125.11      1.54 o 
   2   1   6       14.91       13.97      0.54 o 
   3   1   6       64.90       71.12      2.44 o 
   4   1   6       85.80       74.19      2.96 o 
   5   1   6        8.86        6.62      0.82 o 
   6   1   6       48.72       51.31      2.01 o 
   7   1   6        7.03        7.97      1.46 o 
  -7   2   6        2.12        0.87      0.88 o 
  -6   2   6       37.48       37.31      2.53 o 
  -5   2   6       23.39       20.84      1.82 o 
  -4   2   6       29.91       35.74      2.01 o 
  -3   2   6       14.92       14.50      0.64 o 
  -2   2   6      496.79      525.10      4.97 o 
  -1   2   6      725.13      798.78      6.33 o 
   0   2   6     1519.04     1635.32     11.85 o 
   1   2   6      155.61      180.30      3.70 o 
   2   2   6      253.15      251.84      3.57 o 
   3   2   6        3.58        3.21      0.54 o 
   4   2   6       72.61       71.33      3.44 o 
   5   2   6       87.10       83.94      2.21 o 
   6   2   6       14.66       14.62      1.23 o 
   7   2   6       16.72       22.59      4.64 o 
  -7   3   6        5.91        6.41      1.76 o 
  -6   3   6        1.82        1.97      0.84 o 
  -5   3   6       46.53       40.18      2.25 o 
  -4   3   6       11.34       10.61      0.92 o 
  -3   3   6       10.78       11.25      0.96 o 
  -2   3   6        9.43        8.95      0.68 o 
  -1   3   6      114.99      119.74      1.61 o 
   0   3   6       39.28       45.92      0.76 o 
   1   3   6      110.50      104.49      2.72 o 
   2   3   6       46.62       48.82      1.52 o 
   3   3   6      689.03      650.51      7.12 o 
   4   3   6      118.69      113.19      2.62 o 
   5   3   6       18.22       18.76      1.36 o 
   6   3   6       17.99       15.37      1.76 o 
   7   3   6       37.98       34.67      5.94 o 
  -6   4   6       25.43       27.25      2.00 o 
  -5   4   6        5.03        3.17      0.83 o 
  -4   4   6       16.34       19.45      1.25 o 
  -3   4   6       84.65       79.72      2.05 o 
  -2   4   6      498.47      508.48      5.31 o 
  -1   4   6      104.46       99.82      1.55 o 
   0   4   6      212.59      227.73      3.24 o 
   1   4   6       51.80       56.84      1.47 o 
   2   4   6       33.71       33.65      1.92 o 
   3   4   6      114.97      111.65      2.27 o 
   4   4   6       14.05       11.56      1.33 o 
   5   4   6        4.96        3.90      1.02 o 
   6   4   6        8.12       10.36      1.55 o 
  -6   5   6       49.27       57.49      3.20 o 
  -5   5   6        0.82        0.00      0.66 o 
  -4   5   6       18.60       17.96      1.28 o 
  -3   5   6        1.91        1.42      0.48 o 
  -2   5   6       31.59       31.49      1.28 o 
  -1   5   6      119.94      120.06      2.05 o 
   0   5   6        5.97        5.70      0.52 o 
   1   5   6       48.85       47.28      1.57 o 
   2   5   6        5.28        5.17      0.86 o 
   3   5   6       10.03       10.19      1.72 o 
   4   5   6       17.01       14.70      1.54 o 
   5   5   6        9.75       11.44      1.53 o 
   6   5   6       41.88       52.17      3.97 o 
  -5   6   6        2.86        2.13      0.92 o 
  -4   6   6       13.38       16.17      1.48 o 
  -3   6   6       13.17       11.67      1.30 o 
  -2   6   6       13.76       12.61      1.26 o 
  -1   6   6        2.10        1.42      0.56 o 
   0   6   6       55.37       55.82      1.86 o 
   1   6   6       35.92       30.99      1.51 o 
   2   6   6       73.66       59.30      2.97 o 
   3   6   6        3.07        2.72      0.80 o 
   4   6   6        8.21        7.37      1.23 o 
   5   6   6       12.64       15.41      1.79 o 
  -5   7   6        1.68        2.73      1.48 o 
  -4   7   6       13.96       14.56      1.91 o 
  -3   7   6       23.03       21.05      2.58 o 
  -2   7   6      123.76      125.70      2.78 o 
  -1   7   6      120.67      117.08      3.06 o 
   0   7   6       46.22       49.83      2.48 o 
   1   7   6       70.52       70.22      2.34 o 
   2   7   6        2.78        2.89      0.72 o 
   3   7   6        2.92        3.85      0.92 o 
   4   7   6        9.03        8.51      1.75 o 
   5   7   6        8.60        5.70      1.74 o 
  -3   8   6       21.72       21.49      3.34 o 
  -2   8   6        6.51        5.79      1.41 o 
  -1   8   6       28.61       26.56      1.79 o 
   0   8   6       10.01       11.94      1.86 o 
   1   8   6        5.00        3.25      0.84 o 
   2   8   6       35.39       35.89      2.13 o 
   3   8   6       56.13       64.31      3.04 o 
   4   8   6       37.40       31.23      3.83 o 
  -1   9   6        0.69        2.04      0.93 o 
   0   9   6        5.73        5.15      1.06 o 
   1   9   6      136.23      153.96      4.26 o 
   2   9   6       11.08        8.99      1.70 o 
  -7   0   7       31.35       27.87      3.33 o 
  -6   0   7        9.33        6.84      1.71 o 
  -5   0   7        0.91        1.42      0.96 o 
  -4   0   7      344.06      364.84     11.34 o 
  -3   0   7       11.02       17.47      3.38 o 
  -2   0   7       32.71       32.42      1.88 o 
  -1   0   7        5.57        5.56      0.62 o 
   0   0   7        0.65        0.60      0.18 o 
   1   0   7       12.57       15.30      0.71 o 
   2   0   7      158.88      162.12      2.89 o 
   3   0   7       33.03       38.84      1.57 o 
   4   0   7       15.94       13.76      1.46 o 
   5   0   7        3.80        3.18      0.93 o 
   6   0   7        0.02       -0.22      0.70 o 
   7   0   7        4.52        7.82      2.08 o 
  -7   1   7        2.21        1.84      1.32 o 
  -6   1   7       42.28       37.77      4.07 o 
  -5   1   7       32.63       32.11      1.61 o 
  -4   1   7       27.68       30.24      2.04 o 
  -3   1   7       30.94       38.83      1.83 o 
  -2   1   7      776.52      824.74      8.23 o 
  -1   1   7      124.38      130.81      1.61 o 
   0   1   7     2321.35     2381.03     23.10 o 
   1   1   7      249.16      277.87      2.93 o 
   2   1   7        3.36        2.16      0.33 o 
   3   1   7       31.33       33.97      0.85 o 
   4   1   7       18.79       14.88      1.91 o 
   5   1   7      194.38      181.62      3.61 o 
   6   1   7       20.78       23.45      1.56 o 
   7   1   7        3.94        5.80      1.93 o 
  -7   2   7       34.22       33.63      2.73 o 
  -6   2   7        1.35        0.40      0.83 o 
  -5   2   7       66.84       63.16      2.42 o 
  -4   2   7       73.98       76.16      2.31 o 
  -3   2   7      131.34      134.57      2.01 o 
  -2   2   7      771.98      823.07      7.38 o 
  -1   2   7      480.47      504.57      4.87 o 
   0   2   7      357.46      409.79      3.50 o 
   1   2   7       61.44       68.95      1.41 o 
   2   2   7      166.14      147.91      2.21 o 
   3   2   7      149.28      145.37      2.50 o 
   4   2   7       21.64       19.75      1.21 o 
   5   2   7       49.24       51.36      1.76 o 
   6   2   7       27.40       27.61      1.91 o 
   7   2   7       91.99      100.56      6.46 o 
  -7   3   7        1.31        0.14      1.23 o 
  -6   3   7        0.60        0.70      0.80 o 
  -5   3   7       16.66       16.37      1.53 o 
  -4   3   7       39.29       37.36      2.42 o 
  -3   3   7      127.80      129.68      2.98 o 
  -2   3   7        9.58       10.14      0.73 o 
  -1   3   7       15.68       18.30      0.68 o 
   0   3   7      121.22      126.56      1.48 o 
   1   3   7      303.41      306.90      4.02 o 
   2   3   7      736.44      725.47      9.14 o 
   3   3   7      137.24      134.13      2.85 o 
   4   3   7       24.31       22.12      1.20 o 
   5   3   7       29.25       28.82      2.10 o 
   6   3   7       23.63       25.12      1.90 o 
  -6   4   7        2.43        1.88      0.84 o 
  -5   4   7        7.54        5.94      1.29 o 
  -4   4   7       33.24       32.65      1.58 o 
  -3   4   7       48.78       50.44      1.64 o 
  -2   4   7      434.12      412.83      4.59 o 
  -1   4   7      207.82      207.59      2.51 o 
   0   4   7        8.06       10.56      0.64 o 
   1   4   7       61.88       65.53      1.71 o 
   2   4   7       52.27       47.98      2.96 o 
   3   4   7       19.63       21.02      1.58 o 
   4   4   7        6.76        8.98      1.76 o 
   5   4   7       15.03       15.96      1.72 o 
   6   4   7        3.29        2.79      1.11 o 
  -6   5   7       35.35       39.90      2.96 o 
  -5   5   7        1.05        0.58      0.65 o 
  -4   5   7       35.69       35.26      1.71 o 
  -3   5   7       14.95       15.23      1.11 o 
  -2   5   7      137.43      133.31      2.30 o 
  -1   5   7       20.48       19.05      0.84 o 
   0   5   7       85.64       83.57      1.88 o 
   1   5   7       25.62       21.41      1.23 o 
   2   5   7       32.22       29.67      1.51 o 
   3   5   7        2.24        1.78      0.63 o 
   4   5   7        5.57        4.97      1.02 o 
   5   5   7       29.96       31.33      2.78 o 
   6   5   7        4.58        1.91      1.40 o 
  -5   6   7       26.44       27.92      2.30 o 
  -4   6   7       43.62       45.26      2.29 o 
  -3   6   7       19.80       20.82      1.59 o 
  -2   6   7       12.33       12.52      1.04 o 
  -1   6   7       46.48       49.74      1.47 o 
   0   6   7       21.08       21.17      1.98 o 
   1   6   7       12.04        9.73      1.28 o 
   2   6   7       13.75       10.95      1.07 o 
   3   6   7        0.50        1.38      0.64 o 
   4   6   7       37.13       40.75      2.55 o 
   5   6   7        1.35        1.16      0.88 o 
  -5   7   7        9.48       12.46      2.67 o 
  -4   7   7       16.57       19.95      2.61 o 
  -3   7   7        6.72        7.73      1.19 o 
  -2   7   7        6.69        7.87      1.00 o 
  -1   7   7       81.58       82.70      2.56 o 
   0   7   7       27.73       30.60      1.73 o 
   1   7   7       15.04       12.41      1.19 o 
   2   7   7        0.43        0.40      0.54 o 
   3   7   7       13.12       12.09      2.39 o 
   4   7   7       11.59       10.41      1.52 o 
  -3   8   7       31.05       31.95      3.94 o 
  -2   8   7       55.51       52.05      7.20 o 
  -1   8   7       57.33       57.61      2.39 o 
   0   8   7       46.30       48.16      2.30 o 
   1   8   7       23.70       24.15      1.78 o 
   2   8   7       22.16       21.89      1.74 o 
   3   8   7       57.47       57.13      3.43 o 
   4   8   7       54.23       60.74      4.71 o 
  -1   9   7        0.36        1.36      0.76 o 
   0   9   7        2.22        1.74      1.01 o 
   1   9   7        3.20        1.22      0.88 o 
   2   9   7        1.09        0.84      1.01 o 
  -7   0   8       81.29       83.43      6.30 o 
  -6   0   8      126.03      118.51      5.93 o 
  -5   0   8       10.58       10.04      1.71 o 
  -4   0   8       17.83       15.47      2.92 o 
  -3   0   8       10.89       11.55      1.74 o 
  -2   0   8      290.86      283.26      4.74 o 
  -1   0   8       27.59       25.95      0.83 o 
   0   0   8        9.09        7.05      0.56 o 
   1   0   8       62.89       58.68      1.56 o 
   2   0   8        0.23        0.36      0.28 o 
   3   0   8       36.72       43.80      1.39 o 
   4   0   8      269.58      231.95      5.60 o 
   5   0   8      100.75       93.51      3.52 o 
   6   0   8        1.26        3.61      1.15 o 
   7   0   8        0.72        1.12      1.44 o 
  -7   1   8        4.35        1.55      1.37 o 
  -6   1   8        5.53        5.00      1.27 o 
  -5   1   8      169.12      165.39      3.63 o 
  -4   1   8        9.89       10.66      1.33 o 
  -3   1   8       30.36       28.56      1.67 o 
  -2   1   8      108.57      116.22      1.93 o 
  -1   1   8      631.35      694.73      7.34 o 
   0   1   8      192.81      194.52      2.35 o 
   1   1   8       75.25       91.57      1.40 o 
   2   1   8       58.86       65.78      1.24 o 
   3   1   8      151.70      153.43      2.98 o 
   4   1   8        6.37        5.69      0.70 o 
   5   1   8        0.75        0.57      0.47 o 
   6   1   8        7.07        7.65      1.00 o 
   7   1   8       26.24       23.78      3.87 o 
  -7   2   8       12.59       14.89      5.29 o 
  -6   2   8       31.79       34.03      2.53 o 
  -5   2   8        8.86       10.18      1.23 o 
  -4   2   8       28.02       31.77      1.60 o 
  -3   2   8        0.40        1.09      0.36 o 
  -2   2   8       97.12       93.79      1.46 o 
  -1   2   8       81.37       81.97      1.49 o 
   0   2   8      225.27      238.44      2.42 o 
   1   2   8       45.90       49.09      1.16 o 
   2   2   8       17.98       15.50      1.01 o 
   3   2   8      175.95      181.72      3.45 o 
   4   2   8      134.20      127.48      2.97 o 
   5   2   8       85.80       83.49      2.24 o 
   6   2   8       20.56       19.93      1.68 o 
   7   2   8       18.41       19.50      4.40 o 
  -7   3   8        6.33        6.16      1.83 o 
  -6   3   8       36.44       38.40      2.32 o 
  -5   3   8      160.03      160.08      5.07 o 
  -4   3   8       93.96       95.85      2.76 o 
  -3   3   8      152.08      156.60      2.83 o 
  -2   3   8      111.10      120.47      2.31 o 
  -1   3   8       65.09       64.75      1.26 o 
   0   3   8      209.59      206.61      1.96 o 
   1   3   8      129.05      137.83      2.35 o 
   2   3   8       15.19       11.92      0.91 o 
   3   3   8      589.03      580.15      7.50 o 
   4   3   8       40.07       34.31      2.06 o 
   5   3   8       21.13       20.54      1.89 o 
   6   3   8        7.18        6.52      1.17 o 
  -6   4   8       19.85       23.37      1.91 o 
  -5   4   8       20.84       21.58      1.87 o 
  -4   4   8       20.09       20.61      1.35 o 
  -3   4   8       47.64       46.72      1.40 o 
  -2   4   8      138.47      130.67      2.33 o 
  -1   4   8       22.67       24.00      0.77 o 
   0   4   8       18.63       20.98      0.79 o 
   1   4   8       59.47       48.64      1.64 o 
   2   4   8      117.58      118.82      3.55 o 
   3   4   8       48.03       45.68      2.46 o 
   4   4   8       66.30       64.39      3.26 o 
   5   4   8       25.70       26.90      2.14 o 
   6   4   8       76.15       81.58      3.54 o 
  -6   5   8       15.31       17.19      4.46 o 
  -5   5   8       21.13       20.37      2.01 o 
  -4   5   8       22.46       25.20      1.53 o 
  -3   5   8        4.95        4.49      0.60 o 
  -2   5   8        2.11        2.44      0.41 o 
  -1   5   8       50.52       53.27      1.28 o 
   0   5   8       99.04       94.99      2.09 o 
   1   5   8       41.89       31.08      1.28 o 
   2   5   8       29.53       25.70      1.66 o 
   3   5   8       79.22       80.81      2.90 o 
   4   5   8       38.46       39.50      2.43 o 
   5   5   8       13.18        8.86      1.41 o 
   6   5   8       10.49       10.72      2.16 o 
  -5   6   8        4.16        5.17      1.10 o 
  -4   6   8       16.31       16.91      1.53 o 
  -3   6   8        0.95        1.71      0.54 o 
  -2   6   8        6.72        6.30      0.72 o 
  -1   6   8        6.46        6.27      0.73 o 
   0   6   8        0.25        0.14      0.34 o 
   1   6   8       35.62       31.49      2.69 o 
   2   6   8       15.98       18.01      1.34 o 
   3   6   8        8.77        7.91      1.16 o 
   4   6   8       33.03       34.28      2.39 o 
   5   6   8       36.98       36.77      2.67 o 
  -5   7   8        1.06        0.45      1.56 o 
  -4   7   8       13.00       16.98      2.43 o 
  -3   7   8        2.24        0.06      0.78 o 
  -2   7   8       30.98       31.22      2.79 o 
  -1   7   8       20.32       19.04      1.44 o 
   0   7   8        0.81        0.99      0.57 o 
   1   7   8        8.62        6.80      0.92 o 
   2   7   8       14.32       12.39      1.36 o 
   3   7   8       26.56       30.23      2.30 o 
   4   7   8       19.05       21.38      2.16 o 
  -3   8   8       30.83       25.88      2.94 o 
  -2   8   8       23.96       23.95      5.23 o 
  -1   8   8       13.66       15.72      1.50 o 
   0   8   8       26.74       31.72      1.99 o 
   1   8   8       39.46       48.43      2.86 o 
   2   8   8       35.71       35.68      2.17 o 
   3   8   8        8.23        8.13      1.33 o 
  -1   9   8       21.91       21.99      2.17 o 
   0   9   8        6.85        6.26      1.28 o 
   1   9   8       31.90       28.08      2.75 o 
   2   9   8      168.50      184.21      8.67 o 
  -7   0   9       45.34       43.02      5.34 o 
  -6   0   9        0.00       -1.04      1.66 o 
  -5   0   9       60.35       57.20      3.25 o 
  -4   0   9        0.01       -0.55      0.55 o 
  -3   0   9       38.05       36.13      2.44 o 
  -2   0   9        0.03        0.23      0.27 o 
  -1   0   9        0.94        0.46      0.17 o 
   0   0   9      112.95      108.80      3.62 o 
   1   0   9      299.92      337.29      5.01 o 
   2   0   9       27.10       24.59      1.38 o 
   3   0   9        3.27        3.54      0.54 o 
   4   0   9       12.79        9.54      1.71 o 
   5   0   9       17.84       14.84      1.68 o 
   6   0   9        5.38        6.69      1.38 o 
  -7   1   9       83.00       85.64      4.84 o 
  -6   1   9       16.42       16.39      1.62 o 
  -5   1   9       40.20       42.57      2.45 o 
  -4   1   9       63.59       59.47      3.29 o 
  -3   1   9        4.06        4.04      0.78 o 
  -2   1   9      150.98      154.67      3.50 o 
  -1   1   9      127.39      123.29      1.86 o 
   0   1   9       37.09       47.92      0.91 o 
   1   1   9       61.70       59.66      1.35 o 
   2   1   9       24.07       27.87      0.73 o 
   3   1   9       68.59       65.37      2.28 o 
   4   1   9       34.69       34.40      1.42 o 
   5   1   9        0.87        1.13      0.54 o 
   6   1   9       11.29       13.32      1.76 o 
   7   1   9       22.12       25.25      3.11 o 
  -7   2   9       51.74       49.62      3.97 o 
  -6   2   9        9.32        9.63      1.51 o 
  -5   2   9       65.74       66.27      2.45 o 
  -4   2   9        3.61        3.59      0.73 o 
  -3   2   9      168.67      172.19      2.85 o 
  -2   2   9      131.03      137.04      2.05 o 
  -1   2   9      188.41      193.57      2.37 o 
   0   2   9      445.28      484.33      4.57 o 
   1   2   9       33.96       32.69      0.88 o 
   2   2   9      210.25      207.27      3.93 o 
   3   2   9      106.88      106.80      2.04 o 
   4   2   9        4.03        3.63      1.02 o 
   5   2   9        4.27        3.84      0.89 o 
   6   2   9       12.43       12.67      1.89 o 
   7   2   9       34.52       35.34      6.34 o 
  -7   3   9        4.12        2.79      1.94 o 
  -6   3   9        1.58        1.78      0.85 o 
  -5   3   9       76.09       81.30      3.53 o 
  -4   3   9        4.25        3.47      0.73 o 
  -3   3   9      477.24      480.99      6.26 o 
  -2   3   9       22.93       28.99      1.12 o 
  -1   3   9       59.85       55.76      1.16 o 
   0   3   9       96.73      100.50      1.33 o 
   1   3   9      103.58       96.73      1.91 o 
   2   3   9      408.36      382.14      5.68 o 
   3   3   9      237.77      237.96      5.07 o 
   4   3   9       52.42       51.50      2.36 o 
   5   3   9       17.16       16.72      1.73 o 
   6   3   9        3.27        2.26      1.34 o 
  -6   4   9        0.29        1.18      1.00 o 
  -5   4   9        4.91        3.23      1.05 o 
  -4   4   9       18.63       21.23      1.40 o 
  -3   4   9       97.46      101.39      2.15 o 
  -2   4   9      194.94      193.54      2.74 o 
  -1   4   9      220.40      215.65      2.62 o 
   0   4   9      245.76      240.33      2.88 o 
   1   4   9      232.34      237.36      3.54 o 
   2   4   9      201.11      195.70      5.15 o 
   3   4   9       46.30       44.30      2.09 o 
   4   4   9       30.73       30.15      3.61 o 
   5   4   9       33.30       34.28      2.95 o 
   6   4   9       18.57       18.16      2.02 o 
  -6   5   9       39.91       42.60      3.59 o 
  -5   5   9        3.83        4.08      0.99 o 
  -4   5   9        1.35        0.98      0.55 o 
  -3   5   9       12.83       14.12      1.08 o 
  -2   5   9       29.66       27.55      1.28 o 
  -1   5   9       67.97       67.30      1.77 o 
   0   5   9        0.01        0.98      0.34 o 
   1   5   9        3.97        1.80      0.46 o 
   2   5   9       17.48       17.25      1.41 o 
   3   5   9       45.08       47.77      2.37 o 
   4   5   9       36.73       43.20      3.83 o 
   5   5   9       15.10       15.46      3.34 o 
   6   5   9       25.80       23.63      2.94 o 
  -5   6   9       30.91       31.28      2.24 o 
  -4   6   9        3.35        5.42      1.01 o 
  -3   6   9       15.36       14.79      1.04 o 
  -2   6   9        2.75        1.36      0.50 o 
  -1   6   9       10.50       10.96      0.97 o 
   0   6   9        2.74        2.18      0.52 o 
   1   6   9       42.60       42.30      1.79 o 
   2   6   9       13.12       16.25      1.29 o 
   3   6   9       69.14       67.18      2.81 o 
   4   6   9        8.71       11.30      3.16 o 
   5   6   9       12.40       14.82      3.33 o 
  -4   7   9       28.63       25.45      2.91 o 
  -3   7   9        3.08        2.06      1.11 o 
  -2   7   9       12.08       10.94      2.15 o 
  -1   7   9       76.29       79.92      3.03 o 
   0   7   9       33.51       34.99      1.89 o 
   1   7   9       15.66       16.92      1.40 o 
   2   7   9        0.10        0.37      0.55 o 
   3   7   9        5.98        4.05      1.03 o 
   4   7   9       40.57       37.45      2.64 o 
  -3   8   9       17.70       17.54      2.53 o 
  -2   8   9       38.36       35.32      4.85 o 
  -1   8   9       31.35       29.52      1.96 o 
   0   8   9       89.83       99.13      3.92 o 
   1   8   9       52.57       56.39      2.55 o 
   2   8   9        1.50        1.14      0.80 o 
   3   8   9       32.38       30.75      3.49 o 
  -1   9   9       14.96       16.49      3.24 o 
   0   9   9        7.48        8.75      2.42 o 
  -7   0  10        1.57       -2.05      2.05 o 
  -6   0  10        0.73       -1.36      3.27 o 
  -5   0  10       89.57       86.56      3.98 o 
  -4   0  10        8.56        8.86      1.99 o 
  -3   0  10       14.26       15.40      1.63 o 
  -2   0  10      172.21      182.51      3.45 o 
  -1   0  10       46.15       48.77      2.10 o 
   0   0  10       68.78       73.03      2.02 o 
   1   0  10      129.76      145.07      2.80 o 
   2   0  10       43.91       41.44      1.42 o 
   3   0  10        6.84        4.40      0.62 o 
   4   0  10       76.21       66.89      2.78 o 
   5   0  10        4.60        4.70      1.07 o 
   6   0  10       33.92       35.39      2.70 o 
  -7   1  10       28.12       30.21      4.67 o 
  -6   1  10        2.64        0.91      0.90 o 
  -5   1  10       20.81       20.14      2.35 o 
  -4   1  10       18.66       17.66      1.66 o 
  -3   1  10        2.83        2.63      0.86 o 
  -2   1  10       33.53       33.13      1.16 o 
  -1   1  10      603.64      633.78      6.78 o 
   0   1  10       64.05       69.39      1.13 o 
   1   1  10      242.38      231.46      3.72 o 
   2   1  10       53.79       54.79      1.27 o 
   3   1  10        0.43        0.04      0.25 o 
   4   1  10       31.80       32.34      1.51 o 
   5   1  10        0.53        0.75      0.52 o 
   6   1  10       10.42       12.41      1.49 o 
   7   1  10       52.00       60.37      4.13 o 
  -7   2  10        1.09        2.85      2.29 o 
  -6   2  10       14.95       13.02      1.74 o 
  -5   2  10        9.85        8.21      1.06 o 
  -4   2  10       15.05       15.22      1.28 o 
  -3   2  10      217.93      232.01      3.54 o 
  -2   2  10      469.80      481.50      5.22 o 
  -1   2  10       33.11       32.73      1.23 o 
   0   2  10      262.89      282.77      3.29 o 
   1   2  10      198.13      182.09      2.38 o 
   2   2  10      201.92      195.83      2.38 o 
   3   2  10       37.99       34.15      2.09 o 
   4   2  10       22.89       23.12      1.29 o 
   5   2  10        3.37        3.89      0.92 o 
   6   2  10        3.18        1.84      1.05 o 
  -6   3  10       23.06       21.81      1.86 o 
  -5   3  10       31.93       34.58      2.04 o 
  -4   3  10      142.01      142.84      3.57 o 
  -3   3  10      189.90      199.61      3.38 o 
  -2   3  10      199.63      204.61      4.31 o 
  -1   3  10       48.30       53.89      1.30 o 
   0   3  10        1.79        1.68      0.22 o 
   1   3  10        9.03        9.41      0.66 o 
   2   3  10      110.39      104.35      2.47 o 
   3   3  10       50.76       49.15      1.78 o 
   4   3  10       63.89       64.39      3.58 o 
   5   3  10       18.16       19.98      1.93 o 
   6   3  10        5.93        6.90      1.23 o 
  -6   4  10       15.99       18.64      2.12 o 
  -5   4  10       22.08       24.82      1.97 o 
  -4   4  10       20.35       18.47      1.33 o 
  -3   4  10        3.17        3.11      0.53 o 
  -2   4  10       39.23       36.65      1.20 o 
  -1   4  10        5.93        7.11      0.49 o 
   0   4  10      228.44      230.62      2.98 o 
   1   4  10       40.21       35.55      1.21 o 
   2   4  10       43.63       45.80      1.71 o 
   3   4  10       35.68       34.12      2.64 o 
   4   4  10       37.71       38.05      2.31 o 
   5   4  10       57.81       61.67      3.58 o 
   6   4  10       22.26       24.36      2.32 o 
  -6   5  10        6.70        6.08      2.03 o 
  -5   5  10       13.55       14.77      1.62 o 
  -4   5  10        3.48        3.60      1.03 o 
  -3   5  10       30.43       35.34      1.40 o 
  -2   5  10        8.79        9.22      1.03 o 
  -1   5  10      159.25      161.61      3.18 o 
   0   5  10       21.63       18.59      1.05 o 
   1   5  10      106.88       88.26      2.10 o 
   2   5  10       38.68       34.85      1.89 o 
   3   5  10        6.54        5.45      0.96 o 
   4   5  10       98.65       99.89      4.26 o 
   5   5  10       33.10       35.80      2.64 o 
   6   5  10       12.46       11.41      3.33 o 
  -5   6  10       32.03       34.25      3.22 o 
  -4   6  10       22.57       21.91      1.51 o 
  -3   6  10       10.96       12.09      0.98 o 
  -2   6  10       37.98       38.75      1.57 o 
  -1   6  10        7.61        5.86      1.05 o 
   0   6  10       22.66       20.83      1.26 o 
   1   6  10       22.62       18.75      1.31 o 
   2   6  10       30.19       32.13      1.86 o 
   3   6  10       13.88       14.56      1.58 o 
   4   6  10       24.52       23.64      2.09 o 
   5   6  10        8.40        6.24      2.79 o 
  -4   7  10        0.55        1.85      1.48 o 
  -3   7  10        4.27        4.43      1.39 o 
  -2   7  10       26.74       25.93      2.16 o 
  -1   7  10      148.20      159.22      5.00 o 
   0   7  10       12.06       10.68      1.13 o 
   1   7  10       18.32       18.94      1.87 o 
   2   7  10        2.48        2.91      0.85 o 
   3   7  10       29.95       27.94      2.13 o 
   4   7  10        8.32        6.04      1.60 o 
  -3   8  10       48.97       47.34      4.68 o 
  -2   8  10       52.49       49.04      5.50 o 
  -1   8  10        0.86        0.19      0.74 o 
   0   8  10       25.47       24.65      2.45 o 
   1   8  10       36.89       42.35      2.87 o 
   2   8  10       29.38       31.25      2.33 o 
   3   8  10        1.64        1.23      1.34 o 
  -6   0  11        3.21        0.33      1.53 o 
  -5   0  11        0.11       -1.73      1.73 o 
  -4   0  11       17.34       17.53      2.10 o 
  -3   0  11       58.25       58.07      5.79 o 
  -2   0  11       22.60       24.55      1.02 o 
  -1   0  11      232.05      222.55      5.58 o 
   0   0  11       12.33        9.53      0.96 o 
   1   0  11       37.22       38.96      1.23 o 
   2   0  11        2.13        2.48      0.53 o 
   3   0  11        8.24        4.53      0.65 o 
   4   0  11      303.87      297.71     10.36 o 
   5   0  11        0.63        1.37      0.84 o 
   6   0  11        2.37        2.18      1.06 o 
  -6   1  11        3.00        3.60      1.20 o 
  -5   1  11       12.01       12.51      1.31 o 
  -4   1  11       42.06       41.85      2.72 o 
  -3   1  11       39.18       38.07      1.83 o 
  -2   1  11       14.08       12.27      0.47 o 
  -1   1  11       24.85       25.48      0.88 o 
   0   1  11      120.20      131.50      2.57 o 
   1   1  11      100.18      105.93      3.69 o 
   2   1  11       27.46       27.72      1.04 o 
   3   1  11        3.00        3.07      0.50 o 
   4   1  11       56.12       50.64      1.73 o 
   5   1  11       51.18       48.85      3.29 o 
   6   1  11       53.18       59.47      2.66 o 
  -6   2  11        9.87       10.45      1.59 o 
  -5   2  11       42.62       44.49      2.19 o 
  -4   2  11       34.09       33.48      1.75 o 
  -3   2  11       15.03       16.33      0.99 o 
  -2   2  11       89.56       94.85      3.27 o 
  -1   2  11       72.70       70.86      1.54 o 
   0   2  11       75.92       79.28      1.47 o 
   1   2  11      274.22      278.82      3.34 o 
   2   2  11      323.65      323.71      3.40 o 
   3   2  11       51.23       51.55      1.41 o 
   4   2  11       32.49       32.73      2.10 o 
   5   2  11       49.79       44.65      2.28 o 
   6   2  11        6.48        9.45      2.92 o 
  -6   3  11       30.14       25.87      2.31 o 
  -5   3  11       27.53       30.75      1.99 o 
  -4   3  11       89.44       83.70      2.71 o 
  -3   3  11      131.62      133.32      2.67 o 
  -2   3  11      195.67      186.17      3.12 o 
  -1   3  11       10.49        8.73      0.97 o 
   0   3  11       18.68       19.43      0.59 o 
   1   3  11       71.75       73.56      1.68 o 
   2   3  11      150.16      155.12      3.18 o 
   3   3  11      117.33      115.62      3.33 o 
   4   3  11        2.07        1.84      0.77 o 
   5   3  11       33.09       37.18      2.49 o 
   6   3  11        2.44        1.95      1.00 o 
  -6   4  11       72.46       82.27      4.43 o 
  -5   4  11       41.86       42.36      2.46 o 
  -4   4  11       33.27       35.74      2.01 o 
  -3   4  11      156.36      161.26      3.17 o 
  -2   4  11       28.70       27.30      1.05 o 
  -1   4  11      235.58      216.42      2.95 o 
   0   4  11       35.95       31.94      1.33 o 
   1   4  11       19.82       23.92      1.05 o 
   2   4  11       17.62       19.25      1.25 o 
   3   4  11       51.03       50.58      2.30 o 
   4   4  11       26.73       25.78      1.99 o 
   5   4  11       20.60       18.06      1.93 o 
   6   4  11       12.97       13.37      2.12 o 
  -6   5  11       31.40       33.59      4.49 o 
  -5   5  11       32.40       34.83      2.33 o 
  -4   5  11        2.38        2.30      0.69 o 
  -3   5  11        1.17        0.67      0.43 o 
  -2   5  11       23.53       21.47      1.04 o 
  -1   5  11       73.95       73.27      1.68 o 
   0   5  11       53.39       55.62      1.64 o 
   1   5  11       65.08       73.35      1.94 o 
   2   5  11        7.70        8.80      0.97 o 
   3   5  11       48.00       47.80      2.42 o 
   4   5  11       31.75       31.74      3.33 o 
   5   5  11       23.04       27.83      3.26 o 
  -5   6  11        7.98        4.84      1.45 o 
  -4   6  11       13.46       16.07      1.36 o 
  -3   6  11        2.86        2.60      0.68 o 
  -2   6  11       30.27       32.35      1.51 o 
  -1   6  11       11.40       11.97      1.01 o 
   0   6  11        1.37        0.38      0.61 o 
   1   6  11       27.70       33.07      1.54 o 
   2   6  11       19.90       19.88      1.59 o 
   3   6  11      134.55      148.65      4.39 o 
   4   6  11       95.57      100.36      3.77 o 
   5   6  11        7.86        9.53      2.60 o 
  -4   7  11        3.39        2.42      1.34 o 
  -3   7  11        8.75        8.69      1.46 o 
  -2   7  11       19.92       22.13      1.67 o 
  -1   7  11       24.46       27.81      2.15 o 
   0   7  11       32.17       34.24      2.39 o 
   1   7  11        6.41        6.12      0.98 o 
   2   7  11        2.51        2.59      1.06 o 
   3   7  11        1.37        1.22      1.01 o 
   4   7  11       44.54       52.37      4.49 o 
  -3   8  11        1.47        1.58      2.38 o 
  -2   8  11       21.17       20.89      2.36 o 
  -1   8  11       15.91       14.37      1.77 o 
   0   8  11       20.25       23.31      2.23 o 
   1   8  11      113.11      120.41      8.15 o 
   2   8  11       85.25       93.24      6.50 o 
  -6   0  12       50.68       53.06      5.60 o 
  -5   0  12        0.90       -0.75      0.75 o 
  -4   0  12        9.43        7.84      1.54 o 
  -3   0  12       17.08       17.77      1.59 o 
  -2   0  12      227.24      225.93      4.08 o 
  -1   0  12        0.42       -0.24      0.42 o 
   0   0  12        4.50        4.52      0.69 o 
   1   0  12        4.97        6.34      0.68 o 
   2   0  12      335.78      327.66      6.40 o 
   3   0  12        0.10        0.33      0.43 o 
   4   0  12       19.65       24.89      1.96 o 
   5   0  12       20.07       25.31      2.31 o 
   6   0  12        0.69       -0.64      1.58 o 
  -6   1  12       40.64       47.65      2.97 o 
  -5   1  12       60.84       49.60      2.55 o 
  -4   1  12        7.82        8.21      1.01 o 
  -3   1  12        3.33        1.56      0.76 o 
  -2   1  12       30.83       32.68      0.83 o 
  -1   1  12        3.58        3.59      0.42 o 
   0   1  12      123.34      114.76      2.08 o 
   1   1  12       93.97       97.37      1.67 o 
   2   1  12       19.87       17.22      0.91 o 
   3   1  12      150.58      143.23      2.28 o 
   4   1  12        3.65        2.13      0.76 o 
   5   1  12       35.18       31.57      2.15 o 
   6   1  12       63.35       69.74      3.48 o 
  -6   2  12       31.91       31.92      2.53 o 
  -5   2  12       54.72       59.94      2.52 o 
  -4   2  12      120.08      121.17      3.25 o 
  -3   2  12      170.76      169.18      2.94 o 
  -2   2  12       17.80       19.32      0.90 o 
  -1   2  12      162.49      162.89      2.64 o 
   0   2  12      137.37      144.17      2.21 o 
   1   2  12       17.97       18.15      0.67 o 
   2   2  12      357.07      350.56      4.20 o 
   3   2  12       16.14       15.99      0.86 o 
   4   2  12        1.20        0.76      0.67 o 
   5   2  12        0.64        1.62      0.80 o 
   6   2  12       10.47       12.40      4.41 o 
  -6   3  12        1.91        2.57      1.45 o 
  -5   3  12        1.44        1.62      0.80 o 
  -4   3  12       59.53       55.02      2.96 o 
  -3   3  12       76.54       71.29      1.90 o 
  -2   3  12       92.86       87.53      2.00 o 
  -1   3  12      140.17      141.70      2.50 o 
   0   3  12        2.94        2.98      0.51 o 
   1   3  12       50.11       45.99      1.95 o 
   2   3  12      193.59      192.14      3.69 o 
   3   3  12       62.96       62.09      2.09 o 
   4   3  12       58.06       59.96      2.84 o 
   5   3  12       11.70       14.68      1.53 o 
   6   3  12        3.20        1.50      0.95 o 
  -6   4  12       29.72       27.94      2.71 o 
  -5   4  12       11.78       10.84      1.42 o 
  -4   4  12        9.74        9.16      1.02 o 
  -3   4  12      107.33      108.27      2.50 o 
  -2   4  12       24.90       24.20      1.22 o 
  -1   4  12       78.94       74.26      1.57 o 
   0   4  12       49.02       46.14      1.89 o 
   1   4  12       97.23       81.42      3.25 o 
   2   4  12      141.88      136.50      3.13 o 
   3   4  12        0.27        0.03      0.46 o 
   4   4  12       18.58       16.86      1.70 o 
   5   4  12       22.31       23.42      2.15 o 
   6   4  12        0.85        1.31      2.08 o 
  -5   5  12        6.18        5.00      1.09 o 
  -4   5  12       13.63       15.23      1.68 o 
  -3   5  12        5.26        5.43      0.69 o 
  -2   5  12       50.67       50.64      1.64 o 
  -1   5  12       82.47       82.82      2.09 o 
   0   5  12       49.72       45.14      1.54 o 
   1   5  12       33.18       31.40      1.36 o 
   2   5  12       11.56       14.90      1.61 o 
   3   5  12       27.94       28.94      2.00 o 
   4   5  12       46.61       44.52      2.60 o 
   5   5  12        2.33        2.56      1.10 o 
  -5   6  12        0.61        2.00      1.20 o 
  -4   6  12        3.17        2.85      0.86 o 
  -3   6  12       10.58       12.40      1.34 o 
  -2   6  12       33.62       37.32      1.87 o 
  -1   6  12        8.53        8.28      1.06 o 
   0   6  12        0.37        0.12      0.50 o 
   1   6  12        3.93        4.41      0.85 o 
   2   6  12        4.14        4.30      0.87 o 
   3   6  12       15.99       15.11      1.59 o 
   4   6  12       25.40       27.13      2.25 o 
  -4   7  12        4.17        1.18      1.08 o 
  -3   7  12        6.51        5.97      1.34 o 
  -2   7  12        1.64        0.82      0.71 o 
  -1   7  12       10.23       10.67      1.54 o 
   0   7  12        8.98        8.91      1.39 o 
   1   7  12       32.47       31.43      2.45 o 
   2   7  12       23.09       23.67      2.79 o 
   3   7  12        0.88       -0.42      1.02 o 
  -2   8  12        2.15       -0.38      1.07 o 
  -1   8  12       24.66       26.00      2.35 o 
   0   8  12        0.45        0.37      0.86 o 
   1   8  12       28.37       32.63      2.72 o 
  -6   0  13        0.47       -0.93      1.65 o 
  -5   0  13        1.60        0.74      1.48 o 
  -4   0  13       43.41       47.59      2.96 o 
  -3   0  13       70.66       68.06      2.84 o 
  -2   0  13        2.00        2.84      0.35 o 
  -1   0  13      310.43      305.15      7.68 o 
   0   0  13       47.33       50.35      2.01 o 
   1   0  13       34.53       34.12      2.46 o 
   2   0  13        3.65        2.34      0.55 o 
   3   0  13       12.76       14.28      1.12 o 
   4   0  13       49.60       41.18      4.23 o 
   5   0  13      127.12      134.12      4.68 o 
   6   0  13      145.28      156.24      8.72 o 
  -6   1  13        0.62        1.14      1.14 o 
  -5   1  13       21.74       21.83      1.80 o 
  -4   1  13       18.07       18.06      2.59 o 
  -3   1  13        8.38        7.69      0.78 o 
  -2   1  13      155.89      155.61      2.57 o 
  -1   1  13      154.61      153.17      2.61 o 
   0   1  13      673.13      678.69      7.96 o 
   1   1  13      229.77      221.52      2.61 o 
   2   1  13      148.64      148.09      2.38 o 
   3   1  13       10.09        8.65      0.65 o 
   4   1  13       79.92       75.24      2.62 o 
   5   1  13       70.90       71.02      3.78 o 
   6   1  13        9.07        9.15      1.37 o 
  -6   2  13       42.58       47.22      3.85 o 
  -5   2  13       32.48       30.88      1.98 o 
  -4   2  13      151.72      153.55      3.78 o 
  -3   2  13       22.07       20.28      1.80 o 
  -2   2  13       34.23       30.19      1.11 o 
  -1   2  13       19.37       18.59      0.90 o 
   0   2  13       37.02       33.78      1.56 o 
   1   2  13       55.83       46.14      1.25 o 
   2   2  13        5.81        5.53      0.61 o 
   3   2  13       94.96       91.41      2.50 o 
   4   2  13       28.48       29.76      1.76 o 
   5   2  13       13.11       12.89      1.44 o 
   6   2  13       12.18       13.14      1.65 o 
  -5   3  13        9.75        9.49      1.30 o 
  -4   3  13      221.17      225.34      4.87 o 
  -3   3  13       60.17       57.92      2.67 o 
  -2   3  13       74.43       69.20      2.14 o 
  -1   3  13      106.66      111.87      2.22 o 
   0   3  13        8.91       10.67      0.76 o 
   1   3  13       15.98       14.65      0.82 o 
   2   3  13       13.30       12.28      0.99 o 
   3   3  13       32.68       30.91      1.61 o 
   4   3  13       34.17       34.72      2.27 o 
   5   3  13        2.67        2.81      0.95 o 
   6   3  13        5.68        4.95      1.16 o 
  -5   4  13        2.62        1.89      0.88 o 
  -4   4  13       12.98       10.88      1.27 o 
  -3   4  13        0.28        0.71      0.52 o 
  -2   4  13       12.31       14.04      1.03 o 
  -1   4  13        2.49        2.03      0.57 o 
   0   4  13        1.33        0.68      0.45 o 
   1   4  13       13.55       14.80      0.95 o 
   2   4  13       58.54       57.44      1.96 o 
   3   4  13       41.88       44.11      1.97 o 
   4   4  13       30.52       30.04      2.19 o 
   5   4  13        0.19        0.49      0.89 o 
   6   4  13        0.43       -0.03      1.98 o 
  -5   5  13        1.81        2.58      0.98 o 
  -4   5  13       14.28       16.05      1.34 o 
  -3   5  13        4.83        4.70      0.78 o 
  -2   5  13        2.79        1.78      0.51 o 
  -1   5  13       33.65       33.53      1.77 o 
   0   5  13       22.16       19.60      1.42 o 
   1   5  13       48.99       54.84      2.18 o 
   2   5  13        3.53        2.29      0.71 o 
   3   5  13       35.89       36.80      2.49 o 
   4   5  13        0.30       -0.02      0.70 o 
   5   5  13        0.17        1.13      1.81 o 
  -5   6  13        2.97        4.89      1.92 o 
  -4   6  13        2.85        3.09      0.99 o 
  -3   6  13        0.70        0.36      0.66 o 
  -2   6  13       63.76       64.55      2.31 o 
  -1   6  13       28.38       32.96      1.94 o 
   0   6  13        5.17        5.15      0.91 o 
   1   6  13       15.15       12.93      2.45 o 
   2   6  13        9.59        5.64      1.43 o 
   3   6  13       19.54       19.37      2.55 o 
   4   6  13       21.05       13.35      2.22 o 
  -4   7  13        1.03        0.78      1.40 o 
  -3   7  13        9.83        9.22      1.59 o 
  -2   7  13       10.00       10.74      1.48 o 
  -1   7  13        1.65        1.21      0.87 o 
   0   7  13       18.34       16.56      1.58 o 
   1   7  13        9.83       10.13      1.99 o 
   2   7  13        9.38        8.97      1.83 o 
  -2   8  13       11.08       13.76      2.17 o 
  -1   8  13       29.03       34.17      3.03 o 
   0   8  13        2.84        2.75      1.11 o 
   1   8  13       35.51       43.83      5.43 o 
  -6   0  14        1.31        0.70      1.53 o 
  -5   0  14        9.29       11.53      2.79 o 
  -4   0  14        0.00        0.49      1.59 o 
  -3   0  14       72.71       72.49      7.15 o 
  -2   0  14       79.23       82.46      3.17 o 
  -1   0  14       70.66       60.41      2.82 o 
   0   0  14      199.33      189.08      4.23 o 
   1   0  14        2.81        2.36      0.66 o 
   2   0  14       60.17       57.34      1.99 o 
   3   0  14      393.11      390.79      6.61 o 
   4   0  14       46.44       47.32      2.63 o 
   5   0  14       75.95       78.56      6.01 o 
   6   0  14      105.04      135.26      8.28 o 
  -6   1  14       35.96       35.20      3.50 o 
  -5   1  14       45.13       47.75      3.20 o 
  -4   1  14       12.36       13.43      2.24 o 
  -3   1  14       44.54       41.30      2.05 o 
  -2   1  14      173.85      175.70      2.84 o 
  -1   1  14       94.15       95.70      1.95 o 
   0   1  14       83.09       78.48      1.88 o 
   1   1  14      192.81      192.87      2.56 o 
   2   1  14        6.69        6.02      0.80 o 
   3   1  14      119.66      122.08      2.19 o 
   4   1  14       30.56       33.22      1.94 o 
   5   1  14       37.22       39.16      2.86 o 
   6   1  14        4.75        3.39      4.08 o 
  -6   2  14       38.02       38.86      3.63 o 
  -5   2  14       12.12       14.06      1.80 o 
  -4   2  14       23.13       20.70      1.53 o 
  -3   2  14       41.33       41.45      3.89 o 
  -2   2  14       79.12       79.71      2.02 o 
  -1   2  14       46.47       49.50      1.39 o 
   0   2  14       11.45        9.44      1.11 o 
   1   2  14      136.63      136.47      2.43 o 
   2   2  14       76.10       69.83      2.01 o 
   3   2  14       20.90       26.43      1.99 o 
   4   2  14        0.75        0.92      0.65 o 
   5   2  14        4.65        4.54      1.32 o 
   6   2  14       32.89       33.26      2.93 o 
  -5   3  14       16.71       18.78      3.40 o 
  -4   3  14       59.89       62.70      2.43 o 
  -3   3  14      343.73      341.96      7.80 o 
  -2   3  14       44.58       41.81      1.45 o 
  -1   3  14       93.76       94.92      2.47 o 
   0   3  14       23.33       24.39      1.09 o 
   1   3  14        0.61        1.41      0.58 o 
   2   3  14        2.14        1.18      0.49 o 
   3   3  14       14.04       14.00      1.21 o 
   4   3  14       13.18       16.28      2.46 o 
   5   3  14        6.01        7.25      1.12 o 
  -5   4  14       18.68       17.50      2.19 o 
  -4   4  14       24.48       20.12      2.10 o 
  -3   4  14       12.95       14.22      1.27 o 
  -2   4  14       25.85       27.68      1.37 o 
  -1   4  14       27.88       24.54      1.25 o 
   0   4  14       13.25       13.11      1.13 o 
   1   4  14      104.35      103.05      3.34 o 
   2   4  14       65.10       67.60      3.03 o 
   3   4  14        2.15        1.72      0.83 o 
   4   4  14        5.26        2.56      1.15 o 
   5   4  14        1.52       -0.21      0.99 o 
  -5   5  14        5.16        4.80      1.60 o 
  -4   5  14        4.97        3.64      0.94 o 
  -3   5  14        3.78        3.64      0.88 o 
  -2   5  14       15.84       15.19      1.21 o 
  -1   5  14       78.36       87.46      2.64 o 
   0   5  14       18.06       19.60      2.36 o 
   1   5  14       25.37       24.13      1.68 o 
   2   5  14       45.73       45.30      2.67 o 
   3   5  14       45.06       49.02      3.59 o 
   4   5  14        2.56        2.58      1.22 o 
  -4   6  14        3.44        2.51      0.94 o 
  -3   6  14        2.95        1.99      1.03 o 
  -2   6  14       39.72       45.71      2.33 o 
  -1   6  14       16.08       15.93      1.46 o 
   0   6  14       41.53       47.71      2.30 o 
   1   6  14        0.37       -0.26      0.62 o 
   2   6  14        1.85        3.55      2.22 o 
   3   6  14        5.95        4.15      1.42 o 
  -3   7  14        1.84        1.92      1.11 o 
  -2   7  14        4.80        5.72      1.23 o 
  -1   7  14       10.68        7.81      1.72 o 
   0   7  14       58.17       62.60      2.90 o 
   1   7  14       63.67       71.61      3.39 o 
   2   7  14        7.55        6.60      3.38 o 
  -1   8  14        1.29        1.10      1.27 o 
   0   8  14        2.30        0.24      1.57 o 
   1   8  14       18.95       18.47      3.91 o 
  -5   0  15       50.89       41.92      4.78 o 
  -4   0  15       25.13       19.28      4.95 o 
  -3   0  15       78.67       85.15      7.96 o 
  -2   0  15       20.29       18.54      1.86 o 
  -1   0  15       48.89       52.75      2.76 o 
   0   0  15      251.96      257.65      5.32 o 
   1   0  15       15.23       16.94      1.71 o 
   2   0  15      123.26      119.78      3.09 o 
   3   0  15        4.13        5.04      0.83 o 
   4   0  15       88.32       86.13      3.53 o 
   5   0  15        8.15       10.17      2.80 o 
  -5   1  15       35.77       42.75      3.64 o 
  -4   1  15       15.36       14.59      5.10 o 
  -3   1  15       29.27       28.21      4.58 o 
  -2   1  15       22.32       22.05      1.74 o 
  -1   1  15       27.91       28.47      1.56 o 
   0   1  15       44.60       42.24      2.15 o 
   1   1  15      108.43      103.03      2.04 o 
   2   1  15      127.88      120.23      2.10 o 
   3   1  15       80.35       75.04      2.70 o 
   4   1  15       20.52       22.83      1.71 o 
   5   1  15       55.45       52.94      2.53 o 
  -5   2  15       25.83       23.40      2.32 o 
  -4   2  15       19.96       16.30      1.83 o 
  -3   2  15       18.76       18.75      1.85 o 
  -2   2  15        6.16        5.66      0.59 o 
  -1   2  15        0.24        0.72      0.36 o 
   0   2  15       37.05       34.86      3.23 o 
   1   2  15      263.97      249.84      4.67 o 
   2   2  15        1.51        0.72      0.57 o 
   3   2  15       85.87       85.80      2.29 o 
   4   2  15       21.01       19.30      2.86 o 
   5   2  15       20.81       22.46      1.86 o 
   6   2  15        8.91       10.46      2.57 o 
  -5   3  15        8.07        6.78      1.51 o 
  -4   3  15       22.80       22.52      2.18 o 
  -3   3  15        7.86        9.90      1.04 o 
  -2   3  15       32.47       31.87      1.35 o 
  -1   3  15       40.86       35.93      1.34 o 
   0   3  15       25.81       24.69      1.16 o 
   1   3  15        6.26        6.48      1.03 o 
   2   3  15       10.50        8.02      1.13 o 
   3   3  15       12.11       11.64      1.36 o 
   4   3  15       37.35       36.20      3.02 o 
   5   3  15        0.68        0.77      0.90 o 
  -5   4  15       47.61       50.37      4.59 o 
  -4   4  15       37.66       37.11      2.79 o 
  -3   4  15        1.21        1.49      0.63 o 
  -2   4  15       24.25       26.28      1.38 o 
  -1   4  15        7.89        8.39      0.83 o 
   0   4  15       52.01       53.46      2.36 o 
   1   4  15       67.48       71.86      3.37 o 
   2   4  15       25.91       24.49      1.98 o 
   3   4  15       39.07       34.43      2.88 o 
   4   4  15       14.51       14.78      2.24 o 
   5   4  15        3.25        6.57      2.28 o 
  -4   5  15       41.44       39.87      2.96 o 
  -3   5  15        2.81        2.75      0.78 o 
  -2   5  15       14.87       14.59      1.37 o 
  -1   5  15        1.61        1.03      0.56 o 
   0   5  15       50.77       49.35      2.87 o 
   1   5  15       16.97       13.97      2.63 o 
   2   5  15       18.30       19.26      1.94 o 
   3   5  15       43.61       46.04      3.56 o 
   4   5  15       20.22       20.26      2.60 o 
  -4   6  15        4.15        2.82      2.30 o 
  -3   6  15       21.59       21.58      2.14 o 
  -2   6  15       65.87       66.50      2.76 o 
  -1   6  15        3.16        3.19      0.97 o 
   0   6  15       19.34       20.20      1.70 o 
   1   6  15       17.10       18.52      1.68 o 
   2   6  15        5.26        5.58      1.58 o 
   3   6  15       45.72       49.49      6.04 o 
  -3   7  15        1.88        0.74      1.18 o 
  -2   7  15        4.49        5.37      1.56 o 
  -1   7  15       18.28       18.75      2.71 o 
   0   7  15       54.02       53.57      2.76 o 
   1   7  15      108.35      120.14      4.38 o 
   0   8  15        1.41        1.37      1.83 o 
  -5   0  16        0.36        0.70      1.48 o 
  -4   0  16        5.72        6.09      3.08 o 
  -3   0  16       91.54      100.31      8.98 o 
  -2   0  16      421.64      415.35      9.67 o 
  -1   0  16       34.13       34.40      2.42 o 
   0   0  16        5.59        5.63      0.91 o 
   1   0  16        0.75        1.24      0.59 o 
   2   0  16        0.01       -0.22      0.42 o 
   3   0  16       51.97       49.47      2.06 o 
   4   0  16        7.22        7.43      2.42 o 
   5   0  16       22.64       33.89      4.83 o 
  -5   1  16       32.66       31.54      2.71 o 
  -4   1  16       17.23       15.30      2.51 o 
  -3   1  16        0.03       -0.38      0.95 o 
  -2   1  16        0.92        0.96      0.54 o 
  -1   1  16       49.23       47.82      1.94 o 
   0   1  16       99.51       97.13      2.77 o 
   1   1  16       32.57       31.49      1.53 o 
   2   1  16       53.20       49.91      1.62 o 
   3   1  16       10.12        8.18      0.84 o 
   4   1  16       29.95       33.58      2.86 o 
   5   1  16        6.30        9.31      1.96 o 
  -5   2  16       63.05       59.99      3.44 o 
  -4   2  16       31.20       31.65      3.65 o 
  -3   2  16        0.37        0.14      0.63 o 
  -2   2  16       65.95       72.80      2.27 o 
  -1   2  16       14.16       12.80      1.24 o 
   0   2  16       34.42       34.74      2.56 o 
   1   2  16        6.41        7.94      0.95 o 
   2   2  16        0.91        0.86      0.91 o 
   3   2  16       35.33       35.11      1.88 o 
   4   2  16       16.10       21.50      1.99 o 
   5   2  16       27.98       34.80      2.60 o 
  -5   3  16        4.99        2.46      1.20 o 
  -4   3  16       29.40       36.13      4.17 o 
  -3   3  16        0.91        0.99      0.82 o 
  -2   3  16       21.97       23.28      1.58 o 
  -1   3  16        1.99        1.93      0.57 o 
   0   3  16        1.15        2.99      1.75 o 
   1   3  16       40.01       40.35      2.25 o 
   2   3  16       14.80       13.21      1.54 o 
   3   3  16        0.53       -0.33      0.64 o 
   4   3  16        6.44        6.40      1.65 o 
   5   3  16       11.99        9.61      2.16 o 
  -4   4  16      101.62      106.76      7.11 o 
  -3   4  16        8.15        7.75      1.47 o 
  -2   4  16        7.10        7.90      0.88 o 
  -1   4  16        5.23        3.16      0.77 o 
   0   4  16       25.90       28.59      1.68 o 
   1   4  16       30.13       31.63      2.21 o 
   2   4  16       84.71       92.97      4.71 o 
   3   4  16       21.72       24.27      2.11 o 
   4   4  16        3.76        2.34      1.39 o 
  -4   5  16        2.35        0.95      1.20 o 
  -3   5  16       40.15       43.36      2.94 o 
  -2   5  16       47.72       52.02      2.37 o 
  -1   5  16       38.38       40.63      1.97 o 
   0   5  16       84.59       91.83      2.88 o 
   1   5  16      153.39      155.55      4.70 o 
   2   5  16        4.65        3.31      1.08 o 
   3   5  16       34.27       33.05      3.24 o 
  -4   6  16        3.83        3.79      2.80 o 
  -3   6  16       37.47       33.64      3.91 o 
  -2   6  16       33.27       37.28      2.73 o 
  -1   6  16      129.90      134.11      3.73 o 
   0   6  16        9.71        8.96      1.24 o 
   1   6  16        6.54        6.07      1.33 o 
   2   6  16        0.17       -0.15      0.79 o 
  -2   7  16        8.28        7.09      2.00 o 
  -1   7  16       11.93        8.43      2.50 o 
   0   7  16       36.66       37.96      2.46 o 
   1   7  16       81.42       89.54      7.06 o 
  -5   0  17        1.72        0.43      1.56 o 
  -4   0  17        0.39        3.03      2.60 o 
  -3   0  17        0.76        0.48      1.67 o 
  -2   0  17       58.62       60.87      3.09 o 
  -1   0  17      102.83      116.11      5.20 o 
   0   0  17      139.54      141.61      5.18 o 
   1   0  17        3.90        5.78      1.17 o 
   2   0  17        5.57        5.30      0.84 o 
   3   0  17       13.45       12.15      1.28 o 
   4   0  17        0.44        1.65      1.62 o 
   5   0  17       80.36       89.87      6.84 o 
  -5   1  17        6.96        4.24      1.27 o 
  -4   1  17        1.79        2.17      1.03 o 
  -3   1  17       33.33       28.51      3.89 o 
  -2   1  17       17.03       22.11      1.43 o 
  -1   1  17        3.53        2.58      0.65 o 
   0   1  17       54.25       58.94      1.79 o 
   1   1  17       68.10       63.05      1.94 o 
   2   1  17      118.02      120.40      2.68 o 
   3   1  17       54.34       52.80      3.51 o 
   4   1  17        9.35       11.46      1.44 o 
   5   1  17       17.63       14.84      5.21 o 
  -5   2  17       18.15       14.00      1.98 o 
  -4   2  17       33.58       34.34      4.48 o 
  -3   2  17        5.65        5.83      1.31 o 
  -2   2  17       35.95       34.44      1.90 o 
  -1   2  17       58.13       55.22      2.00 o 
   0   2  17        8.75        7.22      1.16 o 
   1   2  17       26.17       25.58      1.62 o 
   2   2  17       17.06       19.87      1.49 o 
   3   2  17       16.58       18.54      1.49 o 
   4   2  17        6.16        4.17      1.18 o 
   5   2  17        7.93        8.90      1.59 o 
  -5   3  17        0.18        0.17      2.02 o 
  -4   3  17       64.55       59.44      3.43 o 
  -3   3  17        4.24        3.09      1.07 o 
  -2   3  17       49.73       48.95      2.14 o 
  -1   3  17        4.04        5.73      0.89 o 
   0   3  17        3.67        3.91      0.97 o 
   1   3  17        1.33        0.27      0.62 o 
   2   3  17        2.42        2.47      0.86 o 
   3   3  17        9.44        6.67      1.63 o 
   4   3  17       16.50       16.46      1.88 o 
   5   3  17        5.71        4.47      1.88 o 
  -4   4  17       47.20       44.44      3.17 o 
  -3   4  17       29.90       31.86      3.42 o 
  -2   4  17        7.29        5.24      1.19 o 
  -1   4  17       31.01       32.14      3.02 o 
   0   4  17        5.47        4.11      1.04 o 
   1   4  17       22.30       20.73      1.92 o 
   2   4  17       55.88       63.24      3.01 o 
   3   4  17       11.78       13.24      1.70 o 
   4   4  17        5.48        6.62      1.68 o 
  -4   5  17        8.01        6.33      2.08 o 
  -3   5  17       25.00       29.83      3.58 o 
  -2   5  17       44.45       46.69      4.20 o 
  -1   5  17       22.53       23.30      2.01 o 
   0   5  17       95.98      101.26      3.12 o 
   1   5  17       32.89       29.40      3.04 o 
   2   5  17       12.34       15.04      1.82 o 
   3   5  17       24.49       26.36      2.39 o 
  -3   6  17       28.60       35.28      5.09 o 
  -2   6  17       72.23       70.46      5.12 o 
  -1   6  17      130.94      124.74     11.06 o 
   0   6  17       43.90       50.45      2.59 o 
   1   6  17       16.71       16.77      2.28 o 
   2   6  17       17.42       19.20      2.17 o 
  -1   7  17        5.70        6.18      2.36 o 
   0   7  17        5.65        7.92      1.80 o 
  -5   0  18        4.40        1.37      1.77 o 
  -4   0  18        0.13        0.47      2.18 o 
  -3   0  18       33.66       28.62      5.74 o 
  -2   0  18        3.40        5.55      2.70 o 
  -1   0  18       12.46        9.71      1.88 o 
   0   0  18      154.29      162.43      5.84 o 
   1   0  18       53.55       56.40      2.07 o 
   2   0  18       53.43       50.50      3.48 o 
   3   0  18        7.99        9.64      1.58 o 
   4   0  18        0.05       -0.90      1.78 o 
  -5   1  18       18.20       13.48      2.25 o 
  -4   1  18       17.59       15.45      1.96 o 
  -3   1  18        1.46        1.26      1.48 o 
  -2   1  18        1.89        1.78      0.95 o 
  -1   1  18       10.41        9.81      1.03 o 
   0   1  18       81.16       86.37      2.25 o 
   1   1  18       22.04       22.44      1.33 o 
   2   1  18        5.89        5.50      0.77 o 
   3   1  18       17.09       18.86      1.47 o 
   4   1  18       22.07       25.43      2.93 o 
  -5   2  18       29.30       25.21      2.84 o 
  -4   2  18       58.61       56.29      3.40 o 
  -3   2  18        9.73        7.70      1.40 o 
  -2   2  18       21.93       21.36      2.69 o 
  -1   2  18       12.02       11.78      1.13 o 
   0   2  18        9.90        9.52      0.96 o 
   1   2  18        0.11       -0.28      0.80 o 
   2   2  18       65.17       64.86      3.72 o 
   3   2  18        2.54        3.13      0.83 o 
   4   2  18       11.86       12.49      1.63 o 
  -5   3  18        3.36        1.35      2.01 o 
  -4   3  18        6.00        3.16      1.90 o 
  -3   3  18        6.16        4.25      1.17 o 
  -2   3  18       32.47       31.78      2.39 o 
  -1   3  18        1.85        2.18      1.02 o 
   0   3  18       23.98       24.30      1.86 o 
   1   3  18       17.60       19.55      1.78 o 
   2   3  18        4.25        3.02      0.97 o 
   3   3  18       14.03       14.95      1.71 o 
   4   3  18       24.17       20.06      2.16 o 
  -4   4  18       16.60       15.40      2.39 o 
  -3   4  18       33.20       33.01      2.73 o 
  -2   4  18       15.27       13.03      2.31 o 
  -1   4  18       37.27       38.04      2.33 o 
   0   4  18       22.51       20.65      2.75 o 
   1   4  18       33.81       32.12      2.74 o 
   2   4  18       54.71       57.79      3.48 o 
   3   4  18       26.06       31.18      2.48 o 
   4   4  18        1.11        1.51      1.56 o 
  -4   5  18       18.28       20.67      4.06 o 
  -3   5  18        0.20       -0.42      1.24 o 
  -2   5  18       14.90       16.20      5.16 o 
  -1   5  18       30.99       32.66      2.34 o 
   0   5  18        5.03        3.41      1.03 o 
   1   5  18       51.34       56.69      3.18 o 
   2   5  18       53.56       61.20      5.54 o 
   3   5  18       68.10       66.70      6.09 o 
  -2   6  18       35.27       36.14      5.27 o 
  -1   6  18       61.81       63.37      3.27 o 
   0   6  18      197.65      209.76      9.29 o 
   1   6  18       26.72       25.13      2.46 o 
   2   6  18       12.66       15.67      3.68 o 
  -1   7  18       10.87        6.42      2.34 o 
  -4   0  19        0.77       -0.06      2.05 o 
  -3   0  19       21.83       21.56      5.19 o 
  -2   0  19       34.83       34.31      5.68 o 
  -1   0  19       28.99       24.37      2.48 o 
   0   0  19       11.82        8.51      2.78 o 
   1   0  19        1.11        1.72      0.65 o 
   2   0  19        1.38        0.53      0.96 o 
   3   0  19        8.87        9.15      2.79 o 
   4   0  19       34.69       34.67      4.83 o 
  -5   1  19       18.39       20.45      3.67 o 
  -4   1  19       20.07       22.08      2.53 o 
  -3   1  19       84.15       78.59      4.07 o 
  -2   1  19        2.32        1.95      1.04 o 
  -1   1  19      120.13      128.00      3.21 o 
   0   1  19       85.58       85.44      2.32 o 
   1   1  19        5.24        6.84      0.93 o 
   2   1  19       67.34       73.62      2.90 o 
   3   1  19        1.58        1.18      0.73 o 
   4   1  19        9.42        6.47      2.91 o 
  -5   2  19       23.97       23.03      3.87 o 
  -4   2  19        3.88        2.44      1.12 o 
  -3   2  19        3.59        4.12      1.20 o 
  -2   2  19        4.14        3.30      1.57 o 
  -1   2  19        5.85        6.22      0.94 o 
   0   2  19        5.39        6.43      0.93 o 
   1   2  19        7.86        7.80      1.00 o 
   2   2  19       27.08       22.67      2.52 o 
   3   2  19       21.97       23.72      1.77 o 
   4   2  19       28.17       27.79      2.38 o 
  -5   3  19        0.43        0.37      2.13 o 
  -4   3  19        3.16        3.00      1.27 o 
  -3   3  19        0.68        0.81      1.01 o 
  -2   3  19       14.07       12.26      1.63 o 
  -1   3  19        7.71        8.38      2.22 o 
   0   3  19       49.28       58.04      3.53 o 
   1   3  19        4.42        3.92      1.02 o 
   2   3  19       50.36       52.37      3.62 o 
   3   3  19       10.55        9.47      1.29 o 
   4   3  19       27.76       24.57      3.63 o 
  -4   4  19        3.97        5.73      2.44 o 
  -3   4  19        2.20        2.43      1.61 o 
  -2   4  19        0.88        0.30      1.15 o 
  -1   4  19        9.28       10.93      1.42 o 
   0   4  19       20.24       20.54      3.11 o 
   1   4  19       20.29       22.03      2.09 o 
   2   4  19        7.40        7.11      1.35 o 
   3   4  19       29.42       28.89      3.06 o 
  -3   5  19       22.07       23.99      4.40 o 
  -2   5  19       30.12       28.69      3.59 o 
  -1   5  19       50.94       53.11      2.92 o 
   0   5  19        3.58        3.74      1.13 o 
   1   5  19       15.04       16.55      1.94 o 
   2   5  19       10.91        9.57      1.56 o 
   3   5  19       10.60        9.20      3.05 o 
  -1   6  19       32.70       21.32      3.68 o 
   0   6  19       38.13       37.80      3.71 o 
  -4   0  20        2.01        2.01      2.35 o 
  -3   0  20        0.89       -0.28      1.91 o 
  -2   0  20      165.12      152.08     11.45 o 
  -1   0  20       25.16       22.21      2.51 o 
   0   0  20      160.01      158.98      6.10 o 
   1   0  20        8.23        8.44      1.08 o 
   2   0  20       44.07       41.99      3.07 o 
   3   0  20       49.63       48.85      5.43 o 
   4   0  20        2.27        2.90      2.10 o 
  -4   1  20       41.38       47.07      3.32 o 
  -3   1  20       58.70       60.61      3.92 o 
  -2   1  20       31.74       33.59      2.94 o 
  -1   1  20       37.52       39.14      2.29 o 
   0   1  20       39.07       41.13      2.04 o 
   1   1  20        9.11        8.33      1.02 o 
   2   1  20       20.02       19.68      1.51 o 
   3   1  20       19.42       22.15      4.93 o 
  -4   2  20        0.09        0.13      1.12 o 
  -3   2  20        8.70        6.79      1.90 o 
  -2   2  20       19.13       19.71      2.76 o 
  -1   2  20       13.62       13.35      1.40 o 
   0   2  20        4.58        3.66      0.82 o 
   1   2  20       75.17       73.82      3.48 o 
   2   2  20       72.09       68.33      2.62 o 
   3   2  20        0.56        1.63      0.83 o 
  -4   3  20        1.20        1.19      1.36 o 
  -3   3  20        7.98        7.24      1.51 o 
  -2   3  20       35.19       34.13      3.66 o 
  -1   3  20        5.80        5.37      1.06 o 
   0   3  20        9.71        9.95      1.21 o 
   1   3  20        9.35       10.73      1.37 o 
   2   3  20        0.81        1.52      0.83 o 
   3   3  20       32.01       32.68      2.20 o 
   4   3  20       18.41       18.53      3.33 o 
  -3   4  20       10.59        9.81      2.97 o 
  -2   4  20       34.92       34.62      6.43 o 
  -1   4  20       14.75       13.34      1.57 o 
   0   4  20        6.94        4.79      1.18 o 
   1   4  20       63.28       70.13      3.65 o 
   2   4  20       15.05       12.90      1.77 o 
   3   4  20        6.34        4.85      1.48 o 
  -2   5  20       13.03       16.67      3.83 o 
  -1   5  20       13.95       15.32      1.81 o 
   0   5  20       29.08       28.22      3.43 o 
   1   5  20        9.70        9.29      1.55 o 
   2   5  20       16.69       15.83      3.59 o 
  -4   0  21        2.01        1.18      2.46 o 
  -3   0  21        6.79        5.97      3.52 o 
  -2   0  21        2.67        2.11      2.60 o 
  -1   0  21      369.43      389.33     18.49 o 
   0   0  21       23.83       25.47      2.22 o 
   1   0  21        0.35        0.39      1.00 o 
   2   0  21        9.57        9.70      1.84 o 
   3   0  21       14.30        9.98      2.92 o 
  -4   1  21        0.93       -0.10      1.11 o 
  -3   1  21       46.72       47.77      3.72 o 
  -2   1  21       28.50       27.67      2.80 o 
  -1   1  21        5.04        4.39      0.92 o 
   0   1  21        3.03        2.40      0.87 o 
   1   1  21       17.44       19.45      1.50 o 
   2   1  21       19.47       18.98      2.41 o 
   3   1  21       45.87       48.44      3.94 o 
  -4   2  21       23.11       23.78      2.85 o 
  -3   2  21       41.57       42.09      3.07 o 
  -2   2  21        3.21        2.59      1.05 o 
  -1   2  21        0.50       -0.34      0.73 o 
   0   2  21       28.57       28.54      2.43 o 
   1   2  21       44.34       41.98      2.15 o 
   2   2  21       16.59       17.49      2.91 o 
   3   2  21       26.28       31.17      2.58 o 
  -3   3  21        8.25        5.27      2.41 o 
  -2   3  21        5.81        5.58      1.76 o 
  -1   3  21       40.03       39.97      3.97 o 
   0   3  21       29.40       33.07      2.02 o 
   1   3  21       20.46       20.58      1.73 o 
   2   3  21        0.71        1.03      0.85 o 
   3   3  21        2.21        2.37      1.59 o 
  -2   4  21        0.55       -0.43      1.25 o 
  -1   4  21        2.04        0.74      1.42 o 
   0   4  21       11.32       12.83      1.67 o 
   1   4  21       17.37       15.74      2.36 o 
   2   4  21        0.39        0.87      0.98 o 
   0   5  21       10.68       14.53      3.28 o 
  -3   0  22        0.04       -0.35      1.75 o 
  -2   0  22       20.88       18.62      4.87 o 
  -1   0  22       13.22       15.71      4.27 o 
   0   0  22       64.03       64.87      4.02 o 
   1   0  22        0.55        0.74      1.12 o 
   2   0  22        6.10        8.04      1.77 o 
  -3   1  22        7.47        9.39      2.29 o 
  -2   1  22       66.79       61.43      4.25 o 
  -1   1  22       16.43       17.36      2.32 o 
   0   1  22        6.84        6.41      1.16 o 
   1   1  22        9.35        8.39      1.00 o 
   2   1  22       28.65       34.78      2.20 o 
  -3   2  22       24.59       23.08      2.77 o 
  -2   2  22        0.08        0.48      1.25 o 
  -1   2  22        0.42        0.03      1.12 o 
   0   2  22        7.56        6.26      1.17 o 
   1   2  22       14.97       17.82      1.53 o 
   2   2  22       55.58       57.98      3.67 o 
  -2   3  22       11.75       14.63      4.13 o 
  -1   3  22       13.02       14.77      2.63 o 
   0   3  22       19.89       20.33      1.71 o 
   1   3  22      101.28      105.84      6.93 o 
   2   3  22       11.20        8.36      1.33 o 
  -1   4  22        8.54        9.73      2.87 o 
   0   4  22        0.89       -0.28      1.00 o 
   1   4  22        6.47        2.72      1.53 o 
   2   4  22        4.04        0.00      2.04 o 
  -3   0  23        4.76        5.72      3.35 o 
  -2   0  23        3.01        2.91      3.06 o 
  -1   0  23       23.10       25.34      3.44 o 
   0   0  23        0.06        0.87      1.18 o 
   1   0  23       40.04       40.29      3.38 o 
   2   0  23        2.45        1.28      1.31 o 
  -2   1  23       79.77       88.82      6.61 o 
  -1   1  23       35.75       35.17      3.76 o 
   0   1  23        0.07       -0.27      0.83 o 
   1   1  23        2.12        0.95      0.92 o 
   2   1  23        2.77        3.14      1.22 o 
  -3   2  23        5.55        3.19      2.31 o 
  -2   2  23        1.47        0.53      1.44 o 
  -1   2  23        9.40        8.08      3.51 o 
   0   2  23       27.07       26.03      2.16 o 
   1   2  23        4.30        2.63      1.16 o 
   2   2  23       11.26       15.94      3.55 o 
  -1   3  23       11.97       12.52      2.59 o 
   0   3  23       46.37       51.20      3.48 o 
   1   3  23       21.20       20.14      1.94 o 
   2   3  23       21.09       15.66      9.53 o 
   0   4  23        5.56        3.18      1.50 o 
  -2   0  24        2.49        4.09      2.91 o 
  -1   0  24        0.05       -0.84      1.26 o 
   0   0  24        5.83        6.00      1.77 o 
   1   0  24       27.31       31.27      3.14 o 
  -2   1  24       32.52       26.75      6.26 o 
  -1   1  24       20.54       20.73      3.02 o 
   0   1  24        2.23        1.25      1.03 o 
   1   1  24        2.33        1.49      0.96 o 
   2   1  24        4.40        2.97      2.26 o 
  -1   2  24        5.19        2.17      2.67 o 
   0   2  24        4.26        4.24      1.22 o 
   1   2  24       11.66       10.54      2.18 o 
   2   2  24       34.29       37.08      4.93 o 
   0   3  24       39.65       39.97      4.92 o 
   1   0  25        2.38        3.52      2.15 o 
  -1   1  25        3.69        2.47      2.94 o 
   1   1  25       10.87        9.45      2.94 o 
                                                 
